# Supplementary material for: 4,5-Dimethyl-2-phenyl-1-(p-tol­yl)-1H-imidazole
Source: Acta Crystallogr Sect E Struct Rep Online. 2010 Oct 20;66(Pt 11):o2826. doi: 10.1107/S1600536810040535 (PMC3009043; doi:10.1107/S1600536810040535)
Supplement: Supplementary file 1 [file e-66-o2826-sup1.cif]

##############################################################################
###                                                                        ###
###        Electronic paper (Acta Crystallographica Section E)             ###
###                                                                        ###
##############################################################################
#                                                                            #
# This CIF contains the data in a paper accepted for publication in Acta     #
# Crystallographica Section E. It conforms to the requirements of Notes      #
# for Authors for Section E, and has been peer reviewed under the auspices   #
# of the IUCr Commission on Journals.                                        #
#                                                                            #
# Full details of the Crystallographic Information File format               #
# are given in the paper "The Crystallographic Information File (CIF):       #
# a New Standard Archive File for Crystallography" by S. R. Hall, F. H.      #
# Allen and I. D. Brown [Acta Cryst. (1991), A47, 655-685].                  #
#                                                                            #
# The current version of the core CIF dictionary is obtainable from          #
# ftp://ftp.iucr.org/pub/cif_core.dic. The current version number is 2.4.    #
#                                                                            #
# Software is freely available for graphical display of the structure(s) in  #
# this CIF.  For information consult the CIF home page http://www.iucr.org/  #
# cif/home.html                                                              #
#                                                                            #
# This file may be used for bona fide research purposes within the           #
# scientific community so long as proper attribution is given to the journal # 
# article from which it was obtained.                                        #
#                                                                            #
##############################################################################
                                             
data_global
_audit_creation_method     'PLATON <TABLE ACC> option'
_journal_date_recd_electronic     2010-09-10
_journal_date_accepted     2010-10-09
_journal_name_full     'Acta Crystallographica, Section E'
_journal_year     2010
_journal_volume     66
_journal_issue     11
_journal_page_first     o2826
_journal_page_last     o2826
_journal_paper_category     QO
_journal_coeditor_code     RK2234
_publ_contact_author_name     'A. Thiruvalluvar'
_publ_contact_author_address
;
PG Research Department of Physics
Rajah Serfoji Government College (Autonomous)
Thanjavur-613 005
Tamil Nadu
India
;
_publ_contact_author_email     'thiruvalluvar.a@gmail.com'
_publ_contact_author_fax     'none'
_publ_contact_author_phone     '+91(4362)255490'
_publ_section_title
;
4,5-Dimethyl-2-phenyl-1-(<i>p</i>-tolyl)-1<i>H</i>-imidazole
;
loop_
    _publ_author_name
    _publ_author_footnote
    _publ_author_address
    'Gayathri, P.' ?
;
PG Research Department of Physics,
Rajah Serfoji Government College (Autonomous),
Thanjavur 613 005,
Tamilnadu,
India
;
    'Thiruvalluvar, A.' ?
;
PG Research Department of Physics,
Rajah Serfoji Government College (Autonomous),
Thanjavur 613 005,
Tamilnadu,
India
;
    'Srinivasan, N.' ?
;
Department of Chemistry,
Annamalai University,
Annamalai Nagar 608 002,
Tamilnadu,
India
;
    'Jayabharathi, J.' ?
;
Department of Chemistry,
Annamalai University,
Annamalai Nagar 608 002,
Tamilnadu,
India
;
    'Butcher, R. J.' ?
;
Department of Chemistry,
Howard University,
525 College Street NW,
Washington, DC 20059,
USA
;
data_I
_chemical_name_systematic
;
4,5-Dimethyl-2-phenyl-1-(<i>p</i>-tolyl)-1<i>H</i>-imidazole
;
_chemical_name_common     1H-imidazole
_chemical_formula_moiety     'C18 H18 N2'
_chemical_formula_sum     'C18 H18 N2'
_chemical_formula_structural     'C18 H18 N2'
_chemical_formula_iupac     'C18 H18 N2'
_chemical_formula_weight     262.34
_chemical_melting_point     388
_symmetry_cell_setting     monoclinic
_symmetry_space_group_name_H-M     'P 21/n'
_symmetry_space_group_name_Hall     '-P 2yn'
loop_
    _symmetry_equiv_pos_site_id
    _symmetry_equiv_pos_as_xyz
    1 x,y,z
    2 1/2-x,1/2+y,1/2-z
    3 -x,-y,-z
    4 1/2+x,1/2-y,1/2+z
_cell_length_a     9.6971(3)
_cell_length_b     7.5458(2)
_cell_length_c     19.8407(7)
_cell_angle_alpha     90
_cell_angle_beta     96.604(3)
_cell_angle_gamma     90
_cell_volume     1442.16(8)
_cell_formula_units_Z     4
_cell_measurement_reflns_used     3666
_cell_measurement_theta_min     4.5866
_cell_measurement_theta_max     74.0495
_cell_measurement_temperature     123(2)
_exptl_crystal_description     'block'
_exptl_crystal_colour     'colourless'
_exptl_crystal_size_max     0.49
_exptl_crystal_size_mid     0.43
_exptl_crystal_size_min     0.22
_exptl_crystal_size_rad     ?
_exptl_crystal_density_diffrn     1.208
_exptl_crystal_density_meas     ?
_exptl_crystal_density_method     'Not Measured'
_exptl_crystal_F_000     560
_exptl_absorpt_coefficient_mu     0.548
_exptl_absorpt_correction_type     multi-scan
_exptl_absorpt_process_details
;
(<i>CrysAlis Pro</i>; Oxford Diffraction, 2010)
;
_exptl_absorpt_correction_T_min     0.60609
_exptl_absorpt_correction_T_max     1.00000
_exptl_special_details
;
;
_diffrn_ambient_temperature     123(2)
_diffrn_radiation_type     'CuK\a'
_diffrn_radiation_wavelength     1.54184
_diffrn_radiation_source     'Enhance (Cu) X-ray Source'
_diffrn_radiation_monochromator     graphite
_diffrn_measurement_device_type     'Oxford Diffraction Xcalibur Ruby Gemini'
_diffrn_measurement_method     \w
_diffrn_detector_area_resol_mean     10.5081
_diffrn_reflns_number     5113
_diffrn_reflns_av_R_equivalents     0.0240
_diffrn_reflns_av_sigmaI/netI     0.0225
_diffrn_reflns_theta_min     6.28
_diffrn_reflns_theta_max     74.22
_diffrn_reflns_theta_full     67.50
_diffrn_measured_fraction_theta_max     0.968
_diffrn_measured_fraction_theta_full     0.996
_diffrn_reflns_limit_h_min     -11
_diffrn_reflns_limit_h_max     12
_diffrn_reflns_limit_k_min     -8
_diffrn_reflns_limit_k_max     9
_diffrn_reflns_limit_l_min     -24
_diffrn_reflns_limit_l_max     23
_refine_special_details
;
 Refinement of <i>F</i>^2^ against ALL reflections. The weighted
 <i>R</i>-factor <i>wR</i> and goodness of fit <i>S</i> are based on
 <i>F</i>^2^, conventional <i>R</i>-factors <i>R</i> are based on <i>F</i>,
 with <i>F</i> set to zero for negative <i>F</i>^2^. The threshold expression
 of <i>F</i>^2^ > 2\s(<i>F</i>^2^) is used only for calculating
 <i>R</i>-factors(gt) <i>etc</i>. and is not relevant to the choice of
 reflections for refinement. <i>R</i>-factors based on <i>F</i>^2^ are
 statistically about twice as large as those based on <i>F</i>, and
 <i>R</i>-factors based on ALL data will be even larger.
;
_reflns_number_total     2849
_reflns_number_gt     2529
_reflns_threshold_expression     I>2\s(I)
_refine_ls_structure_factor_coef     Fsqd
_refine_ls_matrix_type     full
_refine_ls_R_factor_all     0.0548
_refine_ls_R_factor_gt     0.0491
_refine_ls_wR_factor_gt     0.1344
_refine_ls_wR_factor_ref     0.1377
_refine_ls_goodness_of_fit_ref     1.113
_refine_ls_restrained_S_all     1.113
_refine_ls_number_reflns     2849
_refine_ls_number_parameters     184
_refine_ls_number_restraints     0
_refine_ls_hydrogen_treatment     constr
_refine_ls_weighting_scheme     calc
_refine_ls_weighting_details
         'calc w=1/[\s^2^(Fo^2^)+(0.0624P)^2^+0.7809P] where P=(Fo^2^+2Fc^2^)/3'
_atom_sites_solution_hydrogens     geom
_atom_sites_solution_primary     direct
_atom_sites_solution_secondary     difmap
_refine_ls_shift/su_max     0.001
_refine_ls_shift/su_max_lt     0.001
_refine_ls_shift/su_mean     0.000
_refine_diff_density_max     0.276
_refine_diff_density_min     -0.185
_refine_ls_extinction_method     'none'
_refine_ls_extinction_coef     ?
loop_
    _atom_type_symbol
    _atom_type_description
    _atom_type_scat_dispersion_real
    _atom_type_scat_dispersion_imag
    _atom_type_scat_source
    N N 0.0311 0.0180 'International Tables Vol C Tables 4.2.6.8 and 6.1.1.4'
    H H 0.0000 0.0000 'International Tables Vol C Tables 4.2.6.8 and 6.1.1.4'
    C C 0.0181 0.0091 'International Tables Vol C Tables 4.2.6.8 and 6.1.1.4'
_computing_data_collection     '<i>CrysAlis Pro</i> (Oxford Diffraction, 2010)'
_computing_cell_refinement     '<i>CrysAlis Pro</i> (Oxford Diffraction, 2010)'
_computing_data_reduction     '<i>CrysAlis Pro</i> (Oxford Diffraction, 2010)'
_computing_structure_solution     '<i>SIR2002</i> (Burla <i>et al.</i>, 2003)'
_computing_structure_refinement     '<i>SHELXL97</i> (Sheldrick, 2008)'
_computing_molecular_graphics     '<i>ORTEP-3</i> (Farrugia, 1997)'
_computing_publication_material     '<i>PLATON</i> (Spek, 2009)'
loop_
    _atom_site_type_symbol
    _atom_site_label
    _atom_site_fract_x
    _atom_site_fract_y
    _atom_site_fract_z
    _atom_site_U_iso_or_equiv
    _atom_site_thermal_displace_type
    _atom_site_calc_flag
    _atom_site_refinement_flags
    _atom_site_occupancy
    N N1 0.96551(13) 0.70974(17) 0.05414(6) 0.0239(4) Uani d . 1.000
    N N3 1.08249(13) 0.78862(17) -0.03075(7) 0.0248(4) Uani d . 1.000
    C C2 0.95773(16) 0.7589(2) -0.01276(7) 0.0229(4) Uani d . 1.000
    C C4 1.17482(16) 0.7599(2) 0.02618(8) 0.0260(5) Uani d . 1.000
    C C5 1.10567(16) 0.7104(2) 0.07911(8) 0.0266(5) Uani d . 1.000
    C C11 0.85639(16) 0.6994(2) 0.09746(7) 0.0235(4) Uani d . 1.000
    C C12 0.83053(17) 0.5406(2) 0.12883(8) 0.0272(5) Uani d . 1.000
    C C13 0.73060(17) 0.5358(2) 0.17385(8) 0.0281(5) Uani d . 1.000
    C C14 0.65519(16) 0.6861(2) 0.18734(8) 0.0276(5) Uani d . 1.000
    C C15 0.68211(17) 0.8429(2) 0.15400(8) 0.0302(5) Uani d . 1.000
    C C16 0.78331(16) 0.8514(2) 0.10983(8) 0.0272(5) Uani d . 1.000
    C C17 0.54875(18) 0.6791(3) 0.23712(9) 0.0367(6) Uani d . 1.000
    C C21 0.83051(16) 0.7676(2) -0.06104(8) 0.0241(4) Uani d . 1.000
    C C22 0.70724(17) 0.6803(2) -0.05163(8) 0.0289(5) Uani d . 1.000
    C C23 0.59439(18) 0.6860(3) -0.10129(9) 0.0337(5) Uani d . 1.000
    C C24 0.60157(19) 0.7807(3) -0.16077(9) 0.0348(5) Uani d . 1.000
    C C25 0.72376(19) 0.8686(2) -0.17049(8) 0.0334(5) Uani d . 1.000
    C C26 0.83700(17) 0.8621(2) -0.12112(8) 0.0281(5) Uani d . 1.000
    C C41 1.32767(17) 0.7884(3) 0.02550(9) 0.0341(5) Uani d . 1.000
    C C51 1.15590(18) 0.6676(3) 0.15102(8) 0.0338(5) Uani d . 1.000
    H H12 0.88031 0.43652 0.11971 0.0327 Uiso calc R 1.000
    H H13 0.71349 0.42749 0.19587 0.0338 Uiso calc R 1.000
    H H15 0.63014 0.94623 0.16166 0.0362 Uiso calc R 1.000
    H H16 0.80206 0.95996 0.08843 0.0326 Uiso calc R 1.000
    H H17A 0.48146 0.58494 0.22381 0.0550 Uiso calc R 1.000
    H H17B 0.50045 0.79313 0.23719 0.0550 Uiso calc R 1.000
    H H17C 0.59525 0.65460 0.28267 0.0550 Uiso calc R 1.000
    H H22 0.70063 0.61651 -0.01086 0.0346 Uiso calc R 1.000
    H H23 0.51153 0.62463 -0.09456 0.0404 Uiso calc R 1.000
    H H24 0.52377 0.78531 -0.19451 0.0417 Uiso calc R 1.000
    H H25 0.72962 0.93342 -0.21111 0.0401 Uiso calc R 1.000
    H H26 0.92003 0.92255 -0.12823 0.0338 Uiso calc R 1.000
    H H41A 1.34705 0.91576 0.02429 0.0512 Uiso calc R 1.000
    H H41B 1.35792 0.73153 -0.01470 0.0512 Uiso calc R 1.000
    H H41C 1.37795 0.73656 0.06647 0.0512 Uiso calc R 1.000
    H H51A 1.25562 0.69209 0.15961 0.0507 Uiso calc R 1.000
    H H51B 1.13901 0.54201 0.15960 0.0507 Uiso calc R 1.000
    H H51C 1.10612 0.74057 0.18117 0.0507 Uiso calc R 1.000
loop_
    _atom_site_aniso_label
    _atom_site_aniso_U_11
    _atom_site_aniso_U_22
    _atom_site_aniso_U_33
    _atom_site_aniso_U_12
    _atom_site_aniso_U_13
    _atom_site_aniso_U_23
    N1 0.0248(7) 0.0269(7) 0.0204(6) 0.0011(5) 0.0039(5) 0.0000(5)
    N3 0.0272(7) 0.0242(7) 0.0238(7) 0.0009(5) 0.0064(5) -0.0016(5)
    C2 0.0278(8) 0.0214(7) 0.0200(7) 0.0008(6) 0.0056(6) -0.0013(6)
    C4 0.0262(8) 0.0248(8) 0.0273(8) 0.0020(6) 0.0047(6) -0.0010(6)
    C5 0.0256(8) 0.0281(8) 0.0260(8) 0.0038(6) 0.0026(6) -0.0012(6)
    C11 0.0230(7) 0.0294(8) 0.0185(7) -0.0001(6) 0.0036(6) -0.0012(6)
    C12 0.0309(8) 0.0264(8) 0.0246(8) 0.0023(7) 0.0044(6) -0.0004(6)
    C13 0.0312(8) 0.0297(9) 0.0238(8) -0.0032(7) 0.0045(6) 0.0025(6)
    C14 0.0231(8) 0.0374(9) 0.0224(8) -0.0030(6) 0.0031(6) -0.0030(7)
    C15 0.0294(8) 0.0312(9) 0.0307(8) 0.0054(7) 0.0063(7) -0.0025(7)
    C16 0.0295(8) 0.0261(8) 0.0263(8) 0.0014(6) 0.0043(6) 0.0014(6)
    C17 0.0295(9) 0.0477(11) 0.0347(9) -0.0034(8) 0.0114(7) -0.0030(8)
    C21 0.0280(8) 0.0248(8) 0.0199(7) 0.0018(6) 0.0041(6) -0.0043(6)
    C22 0.0314(8) 0.0328(9) 0.0233(8) -0.0006(7) 0.0068(6) -0.0024(7)
    C23 0.0278(8) 0.0420(10) 0.0315(9) -0.0018(7) 0.0045(7) -0.0085(8)
    C24 0.0324(9) 0.0422(10) 0.0280(8) 0.0063(8) -0.0038(7) -0.0077(7)
    C25 0.0417(10) 0.0367(10) 0.0216(8) 0.0039(8) 0.0026(7) 0.0000(7)
    C26 0.0321(8) 0.0296(8) 0.0234(8) -0.0004(7) 0.0063(6) -0.0025(6)
    C41 0.0263(8) 0.0398(10) 0.0369(9) 0.0004(7) 0.0061(7) 0.0006(8)
    C51 0.0320(9) 0.0442(10) 0.0245(8) 0.0041(8) 0.0007(7) 0.0020(7)
_geom_special_details
;
 All s.u.'s (except the s.u. in the dihedral angle between two l.s. planes)
 are estimated using the full covariance matrix. The cell s.u.'s are taken
 into account individually in the estimation of s.u.'s in distances, angles
 and torsion angles; correlations between s.u.'s in cell parameters are only
 used when they are defined by crystal symmetry. An approximate (isotropic)
 treatment of cell s.u.'s is used for estimating s.u.'s involving l.s. planes.
;
loop_
    _geom_bond_atom_site_label_1
    _geom_bond_atom_site_label_2
    _geom_bond_site_symmetry_1
    _geom_bond_site_symmetry_2
    _geom_bond_distance
    _geom_bond_publ_flag
    N1 C2 . . 1.3719(18) no
    N1 C5 . . 1.392(2) no
    N1 C11 . . 1.4400(19) no
    N3 C2 . . 1.319(2) no
    N3 C4 . . 1.375(2) no
    C2 C21 . . 1.474(2) no
    C4 C5 . . 1.362(2) no
    C4 C41 . . 1.499(2) no
    C5 C51 . . 1.489(2) no
    C11 C12 . . 1.386(2) no
    C11 C16 . . 1.385(2) no
    C12 C13 . . 1.392(2) no
    C13 C14 . . 1.392(2) no
    C14 C15 . . 1.395(2) no
    C14 C17 . . 1.509(2) no
    C15 C16 . . 1.390(2) no
    C21 C22 . . 1.396(2) no
    C21 C26 . . 1.397(2) no
    C22 C23 . . 1.386(2) no
    C23 C24 . . 1.388(3) no
    C24 C25 . . 1.391(3) no
    C25 C26 . . 1.386(2) no
    C12 H12 . . 0.9500 no
    C13 H13 . . 0.9500 no
    C15 H15 . . 0.9500 no
    C16 H16 . . 0.9500 no
    C17 H17A . . 0.9800 no
    C17 H17B . . 0.9800 no
    C17 H17C . . 0.9800 no
    C22 H22 . . 0.9500 no
    C23 H23 . . 0.9500 no
    C24 H24 . . 0.9500 no
    C25 H25 . . 0.9500 no
    C26 H26 . . 0.9500 no
    C41 H41A . . 0.9800 no
    C41 H41B . . 0.9800 no
    C41 H41C . . 0.9800 no
    C51 H51A . . 0.9800 no
    C51 H51B . . 0.9800 no
    C51 H51C . . 0.9800 no
loop_
    _geom_contact_atom_site_label_1
    _geom_contact_atom_site_label_2
    _geom_contact_distance
    _geom_contact_site_symmetry_1
    _geom_contact_site_symmetry_2
    _geom_contact_publ_flag
    N3 C12 3.324(2) . 3_765 no
    N1 H22 2.8300 . . no
    N3 H26 2.5600 . . no
    N3 H12 2.5100 . 3_765 no
    N3 H16 2.5400 . 3_775 no
    C4 C22 3.530(2) . 3_765 no
    C4 C26 3.427(2) . 3_775 no
    C5 C22 3.537(2) . 3_765 no
    C5 C26 3.362(2) . 3_775 no
    C11 C22 3.143(2) . . no
    C12 N3 3.324(2) . 3_765 no
    C12 C51 3.278(2) . . no
    C16 C21 3.530(2) . . no
    C16 C22 3.454(2) . . no
    C21 C16 3.530(2) . . no
    C22 C41 3.596(3) . 3_765 no
    C22 C4 3.530(2) . 3_765 no
    C22 C11 3.143(2) . . no
    C22 C16 3.454(2) . . no
    C22 C5 3.537(2) . 3_765 no
    C25 C51 3.537(2) . 4_464 no
    C26 C4 3.427(2) . 3_775 no
    C26 C5 3.362(2) . 3_775 no
    C26 C51 3.600(3) . 3_775 no
    C41 C22 3.596(3) . 3_765 no
    C51 C12 3.278(2) . . no
    C51 C25 3.537(2) . 4_565 no
    C51 C26 3.600(3) . 3_775 no
    C2 H16 3.0500 . . no
    C5 H26 2.9600 . 3_775 no
    C11 H22 2.5600 . . no
    C11 H51C 2.7900 . . no
    C12 H51B 2.9800 . . no
    C12 H22 2.9700 . . no
    C13 H23 2.9300 . 3_665 no
    C16 H22 3.0100 . . no
    C17 H51A 3.0700 . 1_455 no
    C21 H51B 3.0800 . 3_765 no
    C21 H41A 3.0800 . 3_775 no
    C23 H41B 3.0400 . 1_455 no
    C24 H17A 3.1000 . 3_665 no
    C24 H15 3.0500 . 3_675 no
    C41 H22 3.0800 . 3_765 no
    C41 H51A 2.9200 . . no
    C51 H41C 2.9200 . . no
    C51 H25 2.8500 . 4_565 no
    H12 N3 2.5100 . 3_765 no
    H15 H17B 2.3700 . . no
    H15 C24 3.0500 . 3_675 no
    H16 C2 3.0500 . . no
    H16 N3 2.5400 . 3_775 no
    H17A H51A 2.5400 . 1_455 no
    H17A C24 3.1000 . 3_665 no
    H17B H15 2.3700 . . no
    H22 N1 2.8300 . . no
    H22 C11 2.5600 . . no
    H22 C12 2.9700 . . no
    H22 C16 3.0100 . . no
    H22 C41 3.0800 . 3_765 no
    H23 H41B 2.4300 . 1_455 no
    H23 C13 2.9300 . 3_665 no
    H25 C51 2.8500 . 4_464 no
    H26 N3 2.5600 . . no
    H26 C5 2.9600 . 3_775 no
    H41A C21 3.0800 . 3_775 no
    H41B C23 3.0400 . 1_655 no
    H41B H23 2.4300 . 1_655 no
    H41C C51 2.9200 . . no
    H41C H51A 2.3300 . . no
    H51A C17 3.0700 . 1_655 no
    H51A C41 2.9200 . . no
    H51A H17A 2.5400 . 1_655 no
    H51A H41C 2.3300 . . no
    H51B C12 2.9800 . . no
    H51B C21 3.0800 . 3_765 no
    H51C C11 2.7900 . . no
loop_
    _geom_angle_atom_site_label_1
    _geom_angle_atom_site_label_2
    _geom_angle_atom_site_label_3
    _geom_angle_site_symmetry_1
    _geom_angle_site_symmetry_2
    _geom_angle_site_symmetry_3
    _geom_angle
    _geom_angle_publ_flag
    C2 N1 C5 . . . 106.63(12) no
    C2 N1 C11 . . . 129.03(13) no
    C5 N1 C11 . . . 122.83(12) no
    C2 N3 C4 . . . 106.36(13) no
    N1 C2 N3 . . . 110.95(13) no
    N1 C2 C21 . . . 126.14(14) no
    N3 C2 C21 . . . 122.80(13) no
    N3 C4 C5 . . . 110.17(14) no
    N3 C4 C41 . . . 121.39(14) no
    C5 C4 C41 . . . 128.41(15) no
    N1 C5 C4 . . . 105.89(13) no
    N1 C5 C51 . . . 122.59(14) no
    C4 C5 C51 . . . 131.50(15) no
    N1 C11 C12 . . . 119.87(14) no
    N1 C11 C16 . . . 119.14(13) no
    C12 C11 C16 . . . 120.90(14) no
    C11 C12 C13 . . . 119.07(14) no
    C12 C13 C14 . . . 121.47(14) no
    C13 C14 C15 . . . 117.96(14) no
    C13 C14 C17 . . . 120.75(15) no
    C15 C14 C17 . . . 121.29(15) no
    C14 C15 C16 . . . 121.48(14) no
    C11 C16 C15 . . . 119.09(14) no
    C2 C21 C22 . . . 123.89(14) no
    C2 C21 C26 . . . 117.45(14) no
    C22 C21 C26 . . . 118.58(14) no
    C21 C22 C23 . . . 120.55(15) no
    C22 C23 C24 . . . 120.50(17) no
    C23 C24 C25 . . . 119.36(16) no
    C24 C25 C26 . . . 120.24(15) no
    C21 C26 C25 . . . 120.77(15) no
    C11 C12 H12 . . . 120.00 no
    C13 C12 H12 . . . 120.00 no
    C12 C13 H13 . . . 119.00 no
    C14 C13 H13 . . . 119.00 no
    C14 C15 H15 . . . 119.00 no
    C16 C15 H15 . . . 119.00 no
    C11 C16 H16 . . . 120.00 no
    C15 C16 H16 . . . 120.00 no
    C14 C17 H17A . . . 109.00 no
    C14 C17 H17B . . . 109.00 no
    C14 C17 H17C . . . 109.00 no
    H17A C17 H17B . . . 109.00 no
    H17A C17 H17C . . . 109.00 no
    H17B C17 H17C . . . 109.00 no
    C21 C22 H22 . . . 120.00 no
    C23 C22 H22 . . . 120.00 no
    C22 C23 H23 . . . 120.00 no
    C24 C23 H23 . . . 120.00 no
    C23 C24 H24 . . . 120.00 no
    C25 C24 H24 . . . 120.00 no
    C24 C25 H25 . . . 120.00 no
    C26 C25 H25 . . . 120.00 no
    C21 C26 H26 . . . 120.00 no
    C25 C26 H26 . . . 120.00 no
    C4 C41 H41A . . . 109.00 no
    C4 C41 H41B . . . 109.00 no
    C4 C41 H41C . . . 109.00 no
    H41A C41 H41B . . . 109.00 no
    H41A C41 H41C . . . 109.00 no
    H41B C41 H41C . . . 109.00 no
    C5 C51 H51A . . . 109.00 no
    C5 C51 H51B . . . 109.00 no
    C5 C51 H51C . . . 109.00 no
    H51A C51 H51B . . . 109.00 no
    H51A C51 H51C . . . 109.00 no
    H51B C51 H51C . . . 109.00 no
loop_
    _geom_torsion_atom_site_label_1
    _geom_torsion_atom_site_label_2
    _geom_torsion_atom_site_label_3
    _geom_torsion_atom_site_label_4
    _geom_torsion_site_symmetry_1
    _geom_torsion_site_symmetry_2
    _geom_torsion_site_symmetry_3
    _geom_torsion_site_symmetry_4
    _geom_torsion
    _geom_torsion_publ_flag
    C5 N1 C2 N3 . . . . 0.36(17) no
    C5 N1 C2 C21 . . . . 176.54(14) no
    C11 N1 C2 N3 . . . . 166.40(14) no
    C11 N1 C2 C21 . . . . -17.4(2) no
    C2 N1 C5 C4 . . . . 0.06(16) no
    C2 N1 C5 C51 . . . . 178.60(16) no
    C11 N1 C5 C4 . . . . -167.05(13) no
    C11 N1 C5 C51 . . . . 11.5(2) no
    C2 N1 C11 C12 . . . . 122.48(17) no
    C2 N1 C11 C16 . . . . -60.8(2) no
    C5 N1 C11 C12 . . . . -73.49(19) no
    C5 N1 C11 C16 . . . . 103.27(17) no
    C4 N3 C2 N1 . . . . -0.62(17) no
    C4 N3 C2 C21 . . . . -176.95(14) no
    C2 N3 C4 C5 . . . . 0.66(17) no
    C2 N3 C4 C41 . . . . -177.56(15) no
    N1 C2 C21 C22 . . . . -19.2(2) no
    N1 C2 C21 C26 . . . . 164.06(15) no
    N3 C2 C21 C22 . . . . 156.57(15) no
    N3 C2 C21 C26 . . . . -20.2(2) no
    N3 C4 C5 N1 . . . . -0.43(17) no
    N3 C4 C5 C51 . . . . -178.79(17) no
    C41 C4 C5 N1 . . . . 177.62(16) no
    C41 C4 C5 C51 . . . . -0.7(3) no
    N1 C11 C12 C13 . . . . 176.00(14) no
    C16 C11 C12 C13 . . . . -0.7(2) no
    N1 C11 C16 C15 . . . . -177.22(14) no
    C12 C11 C16 C15 . . . . -0.5(2) no
    C11 C12 C13 C14 . . . . 0.8(2) no
    C12 C13 C14 C15 . . . . 0.3(2) no
    C12 C13 C14 C17 . . . . -179.07(15) no
    C13 C14 C15 C16 . . . . -1.6(2) no
    C17 C14 C15 C16 . . . . 177.82(15) no
    C14 C15 C16 C11 . . . . 1.7(2) no
    C2 C21 C22 C23 . . . . -176.04(16) no
    C26 C21 C22 C23 . . . . 0.7(2) no
    C2 C21 C26 C25 . . . . 176.69(14) no
    C22 C21 C26 C25 . . . . -0.3(2) no
    C21 C22 C23 C24 . . . . -0.9(3) no
    C22 C23 C24 C25 . . . . 0.7(3) no
    C23 C24 C25 C26 . . . . -0.2(3) no
    C24 C25 C26 C21 . . . . 0.0(2) no
loop_
    _geom_hbond_atom_site_label_D
    _geom_hbond_atom_site_label_H
    _geom_hbond_atom_site_label_A
    _geom_hbond_site_symmetry_A
    _geom_hbond_distance_DH
    _geom_hbond_distance_HA
    _geom_hbond_distance_DA
    _geom_hbond_angle_DHA
    _geom_hbond_publ_flag
    C12 H12 N3 3_765 0.95 2.51 3.324(2) 144 yes
    C16 H16 N3 3_775 0.95 2.54 3.465(2) 164 yes
