# Supplementary material for: 4,5-Dimethyl-2-phenyl-1-(p-tol­yl)-1H-imidazole
Source: Acta Crystallogr Sect E Struct Rep Online. 2010 Oct 20;66(Pt 11):o2826. doi: 10.1107/S1600536810040535 (PMC3009043; doi:10.1107/S1600536810040535)
Supplement: Supplementary file 2 [file e-66-o2826-Isup2.hkl]

#
# h,k,l, Fc-squared, Fo-squared, sigma(Fo-squared) and status flag
#
data_I
_shelx_title ' bi1 C18H18N2 Z=4 P21/n  SIR2002'
_shelx_refln_list_code          4
_shelx_F_calc_maximum       99.64
_exptl_crystal_F_000       560.00
_reflns_d_resolution_high  0.8011
 
loop_
 _symmetry_equiv_pos_as_xyz
 'x, y, z'
 '-x+1/2, y+1/2, -z+1/2'
 '-x, -y, -z'
 'x-1/2, -y-1/2, z-1/2'
 
_cell_length_a     9.6971
_cell_length_b     7.5458
_cell_length_c    19.8407
_cell_angle_alpha  90.000
_cell_angle_beta   96.604
_cell_angle_gamma  90.000
 
_shelx_F_squared_multiplier     1.000
 
loop_
 _refln_index_h
 _refln_index_k
 _refln_index_l
 _refln_F_squared_calc
 _refln_F_squared_meas
 _refln_F_squared_sigma
 _refln_observed_status
   2   0   0     5327.34     4537.41     37.73 o
   4   0   0     1807.19     1842.43      5.84 o
   6   0   0      668.78      643.03      6.66 o
   8   0   0      424.05      368.38      5.39 o
  10   0   0       51.41       58.60      1.67 o
   1   1   0        4.57        6.33      0.22 o
   2   1   0     3824.36     3589.70     26.88 o
   3   1   0      257.19      260.74      7.71 o
   4   1   0      236.06      219.83      2.17 o
   5   1   0       11.03       11.19      0.57 o
   6   1   0      144.92      165.85      2.35 o
   7   1   0      249.69      253.98      2.28 o
   8   1   0     1079.44     1001.36      5.44 o
   9   1   0       39.98       39.70      1.26 o
  10   1   0       48.53       47.24      1.07 o
  11   1   0       16.72       18.55      1.30 o
   1   2   0      441.05      403.79      1.18 o
   2   2   0      934.88      945.64     26.43 o
   3   2   0      999.37     1166.33      8.93 o
   4   2   0     1524.87     1670.87     10.12 o
   5   2   0      107.74       95.12      1.80 o
   6   2   0      146.99      144.28      2.39 o
   7   2   0       24.60       25.54      0.78 o
   8   2   0      212.83      186.57      4.18 o
   9   2   0        4.63        3.32      0.77 o
  10   2   0        2.71        4.49      0.88 o
  11   2   0        6.35        5.47      1.05 o
   1   3   0      148.37      132.54      1.52 o
   2   3   0      381.40      403.37     53.61 o
   3   3   0       17.38       53.06      2.03 o
   4   3   0       27.02       21.26      1.53 o
   5   3   0        3.24        1.62      0.69 o
   6   3   0      248.83      273.19      3.90 o
   7   3   0      122.06      130.45      1.57 o
   8   3   0      219.06      203.15      3.21 o
   9   3   0       31.60       29.19      1.42 o
  10   3   0      102.35       99.89      3.02 o
  11   3   0        8.09       11.49      1.03 o
   0   4   0     1044.11     1270.13      7.54 o
   1   4   0        3.53        1.99      0.47 o
   2   4   0      517.67      522.85      5.02 o
   3   4   0      637.58      978.94      7.78 o
   4   4   0      196.07      169.37      3.65 o
   5   4   0      100.20       91.08      2.03 o
   6   4   0        1.15        2.46      1.20 o
   7   4   0       49.71       37.66      2.31 o
   8   4   0       11.41       11.41      1.70 o
   9   4   0        2.53        1.08      0.80 o
  10   4   0        5.41        4.64      0.67 o
   1   5   0       22.91       20.93      2.79 o
   2   5   0      198.36      164.99      3.37 o
   3   5   0        3.57       45.24      8.01 o
   4   5   0       19.85       20.67      0.81 o
   5   5   0        0.44        0.85      0.77 o
   6   5   0      100.81      102.55      3.16 o
   7   5   0      252.59      222.41      3.33 o
   8   5   0      233.09      223.65      4.12 o
   9   5   0        1.86        2.57      0.69 o
  10   5   0       19.10       15.93      1.08 o
   0   6   0      182.99      185.94      6.13 o
   1   6   0     1139.55     1104.01      6.73 o
   2   6   0      185.75      171.03      3.56 o
   3   6   0       41.65       85.41      5.14 o
   4   6   0        0.04        1.04      1.72 o
   5   6   0        0.85        2.38      1.67 o
   6   6   0        0.26        2.04      2.69 o
   7   6   0      177.05      163.98      5.41 o
   8   6   0        0.19        0.16      0.85 o
   9   6   0        2.53        2.60      0.55 o
   1   7   0       29.69       28.28      1.37 o
   2   7   0      123.91      114.81      2.45 o
   3   7   0        2.18        3.55      0.90 o
   4   7   0       12.36       11.54      1.11 o
   5   7   0        2.75        3.15      0.93 o
   6   7   0       33.11       37.56      1.41 o
   7   7   0       33.87       25.79      1.03 o
   8   7   0        0.06       -0.77      0.83 o
   0   8   0       52.80       54.22      2.30 o
   1   8   0       19.97       19.79      1.60 o
   2   8   0       10.79       11.04      1.62 o
   3   8   0        0.82        1.65      1.35 o
   4   8   0       53.18       62.34      1.61 o
   5   8   0        6.16        6.32      0.89 o
   6   8   0        4.73        4.39      0.94 o
   1   9   0        1.51        3.34      0.98 o
   2   9   0       60.88       61.09      1.84 o
   3   9   0       12.22       16.17      1.03 o
 -11   0   1        0.74        0.90      0.95 o
  -9   0   1      655.87      590.37      5.13 o
  -7   0   1       37.95       41.31      1.40 o
  -5   0   1      168.18      184.62     19.89 o
  -3   0   1       94.25       70.88      1.56 o
   3   0   1      455.36      402.79      3.30 o
   5   0   1       26.69       48.89      2.13 o
   7   0   1      817.82      837.57      5.57 o
   9   0   1       93.66       99.77      3.71 o
  11   0   1       56.47       61.50      2.04 o
 -11   1   1       28.52       29.44      1.02 o
 -10   1   1       52.24       57.20      1.39 o
  -9   1   1      898.59      778.05      6.54 o
  -8   1   1       30.54       31.13      1.00 o
  -7   1   1      121.50      147.00      1.77 o
  -6   1   1      108.73      114.21      1.84 o
  -5   1   1       47.24       50.91      0.98 o
  -4   1   1        2.64        1.15      0.46 o
  -3   1   1      354.14      384.73      7.11 o
  -2   1   1       32.17       47.87     16.94 o
  -1   1   1     3525.93     4418.26     34.38 o
   0   1   1      222.47      212.68      3.18 o
   1   1   1     1498.40     1480.48     25.31 o
   2   1   1       29.86       23.86      0.63 o
   3   1   1        0.42        1.07      0.44 o
   4   1   1       11.49       10.68      0.49 o
   5   1   1      895.92      910.27      5.97 o
   6   1   1       58.42       58.36      1.37 o
   7   1   1      478.62      470.77      2.47 o
   8   1   1      188.89      175.94      2.45 o
   9   1   1       52.19       66.13      1.30 o
  10   1   1      115.37      114.71      1.86 o
  11   1   1       42.79       44.59      1.87 o
 -11   2   1       19.41       26.84      1.39 o
 -10   2   1      180.11      185.98      3.28 o
  -9   2   1      166.35      151.48      2.22 o
  -8   2   1       55.90       50.29      1.42 o
  -7   2   1      112.64      107.97      1.13 o
  -6   2   1       19.77       18.54      1.25 o
  -5   2   1       33.79       35.91      1.86 o
  -4   2   1      100.12      111.85      2.72 o
  -3   2   1       42.68       37.28      1.53 o
  -2   2   1      635.80      635.50     23.57 o
  -1   2   1     7140.98     7603.39     50.36 o
   0   2   1     4364.81     4000.43     15.49 o
   1   2   1      149.23      158.98      3.12 o
   2   2   1      531.08      718.99    137.78 o
   3   2   1      263.25      247.67     16.50 o
   4   2   1      994.03      954.60     48.54 o
   5   2   1       25.24       31.46      2.33 o
   6   2   1       40.91       35.35      1.30 o
   7   2   1      115.22      115.56      1.44 o
   8   2   1        0.17       -0.13      0.75 o
   9   2   1        0.66        0.45      0.73 o
  10   2   1      175.39      167.36      3.99 o
  11   2   1       58.40       62.10      2.03 o
 -11   3   1       28.63       31.39      1.33 o
 -10   3   1        0.15        0.75      1.20 o
  -9   3   1      327.95      309.09      3.82 o
  -8   3   1      137.15      136.57      6.38 o
  -7   3   1       41.36       41.29      0.95 o
  -6   3   1       13.45       18.15      0.86 o
  -5   3   1        0.86        1.61      1.10 o
  -4   3   1        0.36       13.50      1.32 o
  -3   3   1      258.12      311.14      4.09 o
  -2   3   1     1578.30     1674.43     71.54 o
  -1   3   1      164.85      173.15     21.81 o
   0   3   1       45.61       52.14      0.72 o
   1   3   1     1438.03     1330.32     38.40 o
   2   3   1       62.85       96.83      2.06 o
   3   3   1      136.56      132.35      2.62 o
   4   3   1      118.63      125.30      2.03 o
   5   3   1      585.04      521.51      4.46 o
   6   3   1        5.49        4.48      0.60 o
   7   3   1       30.27       28.47      0.95 o
   8   3   1       52.29       52.73      2.09 o
   9   3   1       35.51       28.12      2.15 o
  10   3   1        1.74        3.73      0.77 o
  11   3   1        7.11        6.03      0.91 o
 -10   4   1       22.86       24.19      1.00 o
  -9   4   1      203.46      215.51      3.01 o
  -8   4   1       19.58       20.47      2.08 o
  -7   4   1        6.00        5.93      1.56 o
  -6   4   1       26.41       25.98      0.87 o
  -5   4   1       19.43       20.03      0.77 o
  -4   4   1       14.91       12.20      1.25 o
  -3   4   1       92.90       67.09      2.09 o
  -2   4   1       54.08       54.59      1.69 o
  -1   4   1      503.97      592.67     49.43 o
   0   4   1      350.34      344.80      4.06 o
   1   4   1     1086.82     1096.20     51.63 o
   2   4   1      771.69     2217.17    753.73 o
   3   4   1      109.11      109.28      2.69 o
   4   4   1     1391.36     1364.87      7.05 o
   5   4   1       43.15       41.25      2.41 o
   6   4   1       17.78       15.31      1.19 o
   7   4   1        3.90        5.18      1.61 o
   8   4   1        2.19        3.48      0.92 o
   9   4   1        0.55        0.60      0.99 o
  10   4   1      158.84      171.31      1.98 o
 -10   5   1        7.61        7.22      0.90 o
  -9   5   1        2.84        1.87      0.69 o
  -8   5   1       81.91       84.50      2.10 o
  -7   5   1      105.83       96.06      3.84 o
  -6   5   1       15.72       20.15      1.66 o
  -5   5   1        9.20        9.89      0.65 o
  -4   5   1       38.28       38.24      1.89 o
  -3   5   1       24.83       28.47      0.98 o
  -2   5   1       43.93       48.52      1.96 o
  -1   5   1       58.14       60.57      2.14 o
   0   5   1      235.91      229.25      2.65 o
   1   5   1      519.45      483.81     42.97 o
   2   5   1       95.28      113.96      2.71 o
   3   5   1      111.40      119.58      2.38 o
   4   5   1       20.13       22.85      1.52 o
   5   5   1       85.18       84.26      1.76 o
   6   5   1       13.65       12.98      1.47 o
   7   5   1       14.88       13.67      1.09 o
   8   5   1       41.34       43.38      1.49 o
   9   5   1      370.08      382.46      6.81 o
  10   5   1        0.18        0.06      0.87 o
  -9   6   1       23.52       24.06      0.80 o
  -8   6   1       41.51       35.11      2.64 o
  -7   6   1        1.12        0.99      0.80 o
  -6   6   1        1.29        1.29      1.08 o
  -5   6   1       58.27       57.75      4.49 o
  -4   6   1        5.66       18.33      4.62 o
  -3   6   1        7.41        7.90      0.87 o
  -2   6   1       21.74       16.46      0.87 o
  -1   6   1      376.95      376.70      7.39 o
   0   6   1      442.22      433.95      6.47 o
   1   6   1       12.06       12.40      1.55 o
   2   6   1       24.11      116.76     17.28 o
   3   6   1       22.23       19.23      1.78 o
   4   6   1      109.45      111.14      6.58 o
   5   6   1       18.29       48.23     23.33 o
   6   6   1        0.81        0.83      0.90 o
   7   6   1       70.91       68.73      3.11 o
   8   6   1       21.68       20.06      0.97 o
   9   6   1       23.51       23.33      1.21 o
  -8   7   1       21.30       23.34      0.73 o
  -7   7   1       14.21       14.98      0.91 o
  -6   7   1       14.96       11.57      1.27 o
  -5   7   1       46.51       40.60      1.62 o
  -4   7   1       29.26       34.14      1.48 o
  -3   7   1       82.95       79.25      2.08 o
  -2   7   1        0.00        0.42      0.80 o
  -1   7   1      119.33      110.47      2.42 o
   0   7   1       26.34       24.63      1.81 o
   1   7   1      109.97       98.15      3.14 o
   2   7   1       31.39       37.07      7.85 o
   3   7   1        2.62        2.76      0.89 o
   4   7   1        2.87        2.82      0.90 o
   5   7   1       10.84       12.06      1.06 o
   6   7   1       27.57       27.77      0.98 o
   7   7   1       10.26       12.06      0.80 o
  -6   8   1        0.49       -0.03      0.92 o
  -5   8   1       21.04       23.01      0.96 o
  -4   8   1        3.36        6.41      0.87 o
  -3   8   1       30.23       26.32      1.93 o
  -2   8   1       35.25       32.80      2.14 o
  -1   8   1      134.36      123.51      2.23 o
   0   8   1        6.59        7.05      0.97 o
   1   8   1       10.81        8.69      1.00 o
   2   8   1        1.77       48.10     29.01 o
   3   8   1       42.43       36.64      2.10 o
   4   8   1       47.25       51.14      2.19 o
   5   8   1       91.39      120.90      6.76 o
   6   8   1       25.71       22.80      1.16 o
  -3   9   1        0.00       -0.83      0.89 o
  -2   9   1       23.55       22.10      1.31 o
  -1   9   1       16.16       16.12      1.28 o
   0   9   1       98.03       90.55      1.45 o
   1   9   1       46.24       43.11      1.53 o
   2   9   1        5.91       13.70      1.25 o
   3   9   1        3.52        3.66      0.90 o
 -10   0   2       31.44       28.92      1.25 o
  -8   0   2       36.79       43.68      1.50 o
  -6   0   2        1.57        0.76      0.95 o
  -4   0   2     2302.93     2430.97     10.37 o
  -2   0   2       19.70       19.91      0.38 o
   2   0   2      218.85      247.03      2.28 o
   4   0   2       82.36       89.79      2.04 o
   6   0   2      518.13      510.09      6.00 o
   8   0   2     1209.70     1118.96     35.41 o
  10   0   2      235.55      220.80     17.38 o
 -11   1   2        9.16       10.04      0.67 o
 -10   1   2       37.34       42.49      1.02 o
  -9   1   2      127.13      131.55      3.87 o
  -8   1   2     1012.03      955.56     18.30 o
  -7   1   2        0.53       -0.53      0.78 o
  -6   1   2     1727.13     1713.93      7.41 o
  -5   1   2        3.15        3.64      0.64 o
  -4   1   2       52.35       52.19      1.22 o
  -3   1   2      455.01      456.97      2.73 o
  -2   1   2      604.81      540.98      3.82 o
  -1   1   2      532.64      513.25      5.75 o
   0   1   2     1399.13     1229.11      3.96 o
   1   1   2     1059.54     1059.18      1.97 o
   2   1   2     3932.05     3515.21     15.52 o
   3   1   2        2.38        2.86      0.29 o
   4   1   2       12.80       17.81      0.56 o
   5   1   2       27.41       30.74      0.82 o
   6   1   2      114.43      105.16      6.34 o
   7   1   2       75.88       76.43      1.61 o
   8   1   2      666.96      568.41     10.93 o
   9   1   2       23.62       23.92      1.16 o
  10   1   2      246.95      244.13      3.73 o
  11   1   2       96.28       96.51      2.54 o
 -11   2   2      144.17      156.54      8.52 o
 -10   2   2      134.97      134.77      2.40 o
  -9   2   2      413.67      393.62      3.45 o
  -8   2   2       49.82       60.99      1.75 o
  -7   2   2      261.24      268.74      1.89 o
  -6   2   2        1.39        1.82      0.78 o
  -5   2   2       29.81       27.20      1.70 o
  -4   2   2      891.06      978.35      7.67 o
  -3   2   2     1560.61     1571.68      8.39 o
  -2   2   2       62.46       55.17      0.63 o
  -1   2   2     6098.61     5565.00     42.34 o
   1   2   2      257.78      261.56     12.49 o
   2   2   2      100.74      114.11      1.73 o
   3   2   2      548.68      571.28      9.98 o
   4   2   2      686.82      696.48     28.00 o
   5   2   2       11.47       10.80      0.79 o
   6   2   2       95.04       87.74      2.89 o
   7   2   2      163.59      161.22      2.67 o
   8   2   2      717.23      669.51      4.89 o
   9   2   2       81.59       76.29      1.65 o
  10   2   2      132.36      120.03      3.43 o
  11   2   2       42.34       45.86      1.85 o
 -11   3   2        0.05        0.70      0.64 o
 -10   3   2        9.06        9.21      1.33 o
  -9   3   2      596.84      606.15     18.96 o
  -8   3   2      585.18      562.27      5.06 o
  -7   3   2       31.38       27.18      0.82 o
  -6   3   2      165.50      172.93      3.40 o
  -5   3   2       12.58       16.02      1.44 o
  -4   3   2       40.72       41.18      1.87 o
  -3   3   2        8.71        5.83      0.86 o
  -2   3   2      195.39      218.18      2.89 o
  -1   3   2      853.24      870.62      2.68 o
   0   3   2        1.43        3.99      0.26 o
   1   3   2      379.60      415.14     47.51 o
   2   3   2        1.12        1.32      0.39 o
   3   3   2      554.08      526.75     11.89 o
   4   3   2       68.23       59.94      4.81 o
   5   3   2      167.63      168.42      2.64 o
   6   3   2        0.04        0.84      0.62 o
   7   3   2      407.70      406.12     10.18 o
   8   3   2      173.81      148.20      4.25 o
   9   3   2       11.15       10.71      1.56 o
  10   3   2       57.68       60.68      2.43 o
  11   3   2       68.85       80.46      2.01 o
 -10   4   2       16.79       14.60      0.84 o
  -9   4   2       30.29       32.25      2.12 o
  -8   4   2      576.61      551.42      7.79 o
  -7   4   2        0.01       -0.08      1.11 o
  -6   4   2      323.35      291.04      2.92 o
  -5   4   2        0.02        0.75      0.93 o
  -4   4   2       57.17       53.59      2.36 o
  -3   4   2      191.29      194.57      8.95 o
  -2   4   2       55.01       64.12      1.36 o
  -1   4   2     1762.17     1784.11     27.57 o
   0   4   2     1991.17     1924.70      4.73 o
   1   4   2       34.52       33.42      0.96 o
   2   4   2      261.99      244.12      3.53 o
   3   4   2       75.28       68.95     10.18 o
   4   4   2        4.13        2.39      0.74 o
   5   4   2       16.70       19.36      1.34 o
   6   4   2        1.95        1.01      1.27 o
   7   4   2        1.63        2.92      1.00 o
   8   4   2        3.39        1.01      0.93 o
   9   4   2       39.27       43.86      1.35 o
  10   4   2      164.04      185.36      3.50 o
 -10   5   2       14.37       15.52      0.73 o
  -9   5   2      182.92      179.75      2.48 o
  -8   5   2       14.32       15.03      1.16 o
  -7   5   2        9.39        9.01      1.06 o
  -6   5   2       10.58       18.53      1.61 o
  -5   5   2      112.87       98.12      3.11 o
  -4   5   2       48.03       55.52      1.65 o
  -3   5   2        4.11        5.20      1.27 o
  -2   5   2       31.45       47.39      2.02 o
  -1   5   2        6.11        9.64      1.09 o
   0   5   2       28.11       28.13      1.68 o
   1   5   2        4.45      168.16    100.03 o
   2   5   2        4.16        7.97      1.02 o
   3   5   2        2.93        5.27      0.79 o
   4   5   2        5.16       30.64      1.22 o
   5   5   2        0.06        1.13      1.50 o
   6   5   2       21.66       21.79      1.25 o
   7   5   2      260.07      248.10      3.42 o
   8   5   2        4.93        3.81      0.84 o
   9   5   2       41.39       43.26      1.16 o
  10   5   2       28.88       29.43      1.25 o
  -9   6   2       13.88       14.10      0.68 o
  -8   6   2      220.74      208.32      2.71 o
  -7   6   2        0.61        1.24      0.82 o
  -6   6   2      188.13      163.92      3.93 o
  -5   6   2        0.02        8.60      5.83 o
  -4   6   2        2.87        1.06      1.09 o
  -3   6   2        8.66        5.92      0.87 o
  -2   6   2        3.22        3.00      0.96 o
  -1   6   2      250.04      246.84      2.66 o
   0   6   2      388.02      378.45      5.87 o
   1   6   2      111.61      116.62      4.26 o
   2   6   2       14.07       12.06      0.86 o
   3   6   2      205.65      182.23      4.32 o
   4   6   2       13.14       15.61      1.99 o
   5   6   2        0.47       -0.01      0.89 o
   6   6   2       18.60       16.59      1.33 o
   7   6   2       27.79       29.36      1.86 o
   8   6   2        0.89        1.03      0.67 o
   9   6   2       21.65       27.80      1.23 o
  -8   7   2       14.89       19.55      0.70 o
  -7   7   2       21.93       20.78      1.01 o
  -6   7   2       55.78       53.66      3.46 o
  -5   7   2       96.90      103.09      5.50 o
  -4   7   2       55.46       51.46      1.71 o
  -3   7   2        1.07        1.06      2.04 o
  -2   7   2       55.02       53.50      1.36 o
  -1   7   2       69.58       65.10      1.52 o
   0   7   2      418.79      423.32     18.35 o
   1   7   2       70.12       94.28     30.31 o
   2   7   2      158.70      141.92      2.71 o
   3   7   2       15.48       13.25      1.18 o
   4   7   2        6.81       12.24      3.62 o
   5   7   2        5.56        6.36      0.90 o
   6   7   2      120.35      123.88      2.33 o
   7   7   2      127.01      126.97      3.89 o
  -6   8   2       28.29       26.96      2.06 o
  -5   8   2       12.01       11.96      0.80 o
  -4   8   2        4.05        3.34      0.80 o
  -3   8   2       53.57       59.56      2.51 o
  -2   8   2       76.56       74.94      2.73 o
  -1   8   2       45.47       40.05      1.83 o
   0   8   2       21.33       14.31      1.47 o
   1   8   2        4.11       62.76      2.56 o
   2   8   2       28.00       25.24      1.12 o
   3   8   2        3.38        2.75      1.26 o
   4   8   2        0.84        1.15      1.14 o
   5   8   2       15.74       21.63      0.94 o
  -3   9   2        0.50        1.35      0.91 o
  -2   9   2        9.78       11.49      1.14 o
  -1   9   2       89.55       90.81      2.23 o
   0   9   2        0.26        0.97      0.69 o
   1   9   2       14.14       15.54      0.79 o
   2   9   2       23.97       24.27      1.23 o
   3   9   2        3.38        4.16      0.88 o
 -11   0   3       10.23       10.57      1.17 o
  -9   0   3       16.93       14.70      1.31 o
  -7   0   3      346.31      364.72     17.44 o
  -5   0   3      375.64      421.51      3.54 o
  -3   0   3     2787.55     2468.94     25.63 o
   1   0   3      366.11      379.85      1.65 o
   3   0   3       16.44       13.42      0.80 o
   5   0   3      110.88      125.46      2.76 o
   7   0   3      454.56      440.58      4.02 o
   9   0   3      171.44      150.52     10.01 o
  11   0   3        3.86        2.06      1.03 o
 -11   1   3        2.88        2.26      0.73 o
 -10   1   3       96.51      114.90      7.79 o
  -9   1   3      570.50      521.19      3.96 o
  -8   1   3      121.85      115.85      1.89 o
  -7   1   3        0.03        1.21      1.10 o
  -6   1   3       59.30       65.46      1.68 o
  -5   1   3      552.48      635.18      3.10 o
  -4   1   3      259.11      276.46      3.55 o
  -3   1   3       49.29       51.45      0.71 o
  -2   1   3      956.70      897.77      4.94 o
  -1   1   3      473.99      505.34      3.86 o
   0   1   3      369.76      450.60      3.01 o
   2   1   3     1089.09     1035.25      4.49 o
   3   1   3       60.17       60.44      1.11 o
   4   1   3       19.26       21.64      0.64 o
   5   1   3      536.13      596.25     28.86 o
   6   1   3        1.28        0.22      1.24 o
   7   1   3       84.59       81.85      1.38 o
   8   1   3       41.13       36.29      1.50 o
   9   1   3        9.83        7.04      0.76 o
  10   1   3       13.90       12.99      1.07 o
  11   1   3      194.92      211.13      3.59 o
 -11   2   3       24.70       23.54      0.77 o
 -10   2   3       45.72       58.50     14.26 o
  -9   2   3      408.71      394.61      4.32 o
  -8   2   3      155.60      140.99      2.23 o
  -7   2   3       29.96       22.99      1.48 o
  -6   2   3        5.72        8.75      1.63 o
  -5   2   3      778.96      821.27      4.87 o
  -4   2   3       33.73       35.44      1.68 o
  -3   2   3      100.97       99.33      2.26 o
  -2   2   3      370.56      362.92      2.51 o
   0   2   3      176.59      162.10      9.58 o
   1   2   3      230.34      250.38      2.09 o
   2   2   3       24.78       23.73      1.31 o
   3   2   3        1.96        5.78      0.65 o
   4   2   3     1174.89     1259.52     11.17 o
   5   2   3       51.17       62.08      2.31 o
   6   2   3      332.18      323.24      9.14 o
   7   2   3       49.07       43.60      1.10 o
   8   2   3        5.53        2.11      0.75 o
   9   2   3        2.91        4.68      0.97 o
  10   2   3       30.91       34.59      2.11 o
  11   2   3       66.01       69.56      2.08 o
 -11   3   3        0.35       -0.61      0.64 o
 -10   3   3       56.01       61.27      2.26 o
  -9   3   3      184.64      185.67      3.51 o
  -8   3   3      164.79      173.18      2.89 o
  -7   3   3      131.86      133.73      1.57 o
  -6   3   3      158.81      150.37      2.52 o
  -5   3   3      101.78       86.63      1.83 o
  -4   3   3      482.55      557.35      8.72 o
  -3   3   3      355.89      365.27      7.42 o
  -2   3   3     2481.30     2518.89     20.50 o
  -1   3   3      327.30      364.51      3.22 o
   0   3   3      378.70      363.95      2.46 o
   1   3   3       82.25       89.33      1.61 o
   2   3   3       16.99       23.23      2.12 o
   3   3   3      470.63      452.42      9.39 o
   4   3   3      748.47      704.61     23.64 o
   5   3   3      578.02      578.28     17.61 o
   6   3   3        0.67        1.58      0.60 o
   7   3   3       17.61       13.63      1.96 o
   8   3   3      148.11      117.91      3.73 o
   9   3   3       22.45       22.93      1.92 o
  10   3   3       64.85       64.82      2.47 o
  11   3   3       26.06       28.27      1.25 o
 -10   4   3       66.72       62.61      1.43 o
  -9   4   3       55.55       56.03      2.46 o
  -8   4   3      360.12      367.58      6.37 o
  -7   4   3       14.46       26.34      8.54 o
  -6   4   3       10.92       29.31      7.60 o
  -5   4   3       31.31       33.58      1.04 o
  -4   4   3        1.16        2.45      0.76 o
  -3   4   3       82.05       81.30      3.15 o
  -2   4   3      572.15      619.41      9.59 o
  -1   4   3     1107.68     1092.87      7.66 o
   0   4   3        1.91        2.57      0.48 o
   1   4   3      292.15      308.50      2.64 o
   2   4   3        8.32        9.06      0.94 o
   3   4   3       93.48       76.19      1.70 o
   4   4   3      223.98      222.52     21.58 o
   5   4   3        1.75        3.75      0.70 o
   6   4   3       27.76       31.50      1.71 o
   7   4   3        0.02        0.25      0.95 o
   8   4   3        0.17        0.58      0.89 o
   9   4   3        1.27        1.85      1.24 o
  10   4   3        0.83        0.44      0.98 o
 -10   5   3        9.32       10.48      0.61 o
  -9   5   3        0.02        0.97      0.69 o
  -8   5   3       32.02       34.30      1.46 o
  -7   5   3      230.98      215.22      3.36 o
  -6   5   3      188.95      162.14      3.98 o
  -5   5   3       42.15       45.35      3.66 o
  -4   5   3       91.45       80.54      1.94 o
  -3   5   3        1.22        2.74      1.07 o
  -2   5   3        4.21        1.50      1.07 o
  -1   5   3       79.07       56.25      2.12 o
   0   5   3      686.27      642.23      6.43 o
   1   5   3        5.81       11.04      0.80 o
   2   5   3      498.21      479.97      5.43 o
   3   5   3        0.22        1.15      0.91 o
   4   5   3       20.57       21.74      0.81 o
   5   5   3       58.11       54.81      1.63 o
   6   5   3       12.76       12.40      0.92 o
   7   5   3        1.30       -0.15      0.92 o
   8   5   3      183.05      174.72      8.68 o
   9   5   3       27.41       27.03      1.63 o
  -9   6   3        5.54        4.72      0.57 o
  -8   6   3       21.53       18.91      1.03 o
  -7   6   3        2.95        3.81      1.65 o
  -6   6   3       35.92       29.84      1.97 o
  -5   6   3        1.79        1.31      0.93 o
  -4   6   3       10.42        9.90      1.68 o
  -3   6   3       71.03       78.76      6.82 o
  -2   6   3       11.17       11.75      0.83 o
  -1   6   3      119.87      115.62      1.87 o
   0   6   3      268.74      256.24      2.78 o
   1   6   3       37.26       42.55      1.60 o
   2   6   3       49.79       42.00      1.23 o
   3   6   3       13.11       11.04      1.09 o
   4   6   3      100.10       98.52      2.23 o
   5   6   3       60.13       50.99      3.32 o
   6   6   3       46.83       45.38      1.63 o
   7   6   3        8.91        8.53      0.83 o
   8   6   3       72.98       72.11      1.79 o
  -8   7   3        4.52        3.28      1.56 o
  -7   7   3       18.33       13.71      0.90 o
  -6   7   3      138.48      149.29     21.65 o
  -5   7   3        0.23       -0.79      1.16 o
  -4   7   3       27.70       23.94      1.30 o
  -3   7   3      131.96      142.20     17.44 o
  -2   7   3      111.87      104.39      2.36 o
  -1   7   3       51.33       47.52      1.34 o
   0   7   3      364.85      356.96      9.71 o
   1   7   3      359.78      354.99      5.91 o
   2   7   3      150.80      152.08      3.28 o
   3   7   3       31.74       36.50      3.77 o
   4   7   3        6.96        4.97      0.90 o
   5   7   3       23.96       20.31      0.93 o
   6   7   3        0.69        0.82      0.63 o
   7   7   3        2.43        3.65      0.62 o
  -6   8   3        8.44       13.44      2.77 o
  -5   8   3        0.10        0.53      0.69 o
  -4   8   3        5.38        5.54      0.83 o
  -3   8   3        3.36        5.11      1.40 o
  -2   8   3        1.98        3.68      1.41 o
  -1   8   3       10.42        7.83      0.95 o
   0   8   3      197.79      193.25     12.32 o
   1   8   3        1.06        1.75      1.25 o
   2   8   3       14.37       15.04      1.03 o
   3   8   3       12.55       24.01      1.87 o
   4   8   3        1.01        1.28      0.79 o
   5   8   3      143.03      141.09     10.62 o
  -3   9   3      148.64      164.88      2.53 o
  -2   9   3       13.46       14.12      1.13 o
  -1   9   3      199.92      205.05      3.12 o
   0   9   3        3.12        4.06      1.11 o
   1   9   3        0.01       -1.18      1.34 o
   2   9   3        4.58        1.80      0.92 o
   3   9   3       81.67       98.65      1.96 o
 -12   0   4        4.29        3.65      0.79 o
 -10   0   4       66.99       68.45      1.84 o
  -8   0   4      502.53      456.47      6.37 o
  -6   0   4      538.73      570.31      6.60 o
  -4   0   4     2273.03     2237.61     10.65 o
  -2   0   4      374.48      370.27      2.23 o
   0   0   4     3213.30     2669.47      6.78 o
   4   0   4      453.09      521.13      5.02 o
   6   0   4       98.23       81.93      2.52 o
   8   0   4       25.43       41.21      6.77 o
  10   0   4        5.97        5.68      1.31 o
 -11   1   4        0.33       15.03      4.06 o
 -10   1   4       27.82       22.76      1.23 o
  -9   1   4       17.79       15.87      0.89 o
  -8   1   4      133.08      137.36      2.82 o
  -7   1   4      282.93      287.74      2.85 o
  -6   1   4      188.16      194.23      4.10 o
  -5   1   4      385.38      411.56     14.16 o
  -4   1   4      389.41      443.79      3.46 o
  -3   1   4       82.50       82.06      1.34 o
  -2   1   4      535.38      556.75      3.82 o
  -1   1   4      281.80      269.38      1.68 o
   0   1   4      104.04      121.29      1.64 o
   1   1   4     2887.46     2763.32      8.04 o
   2   1   4      122.67      129.16      1.09 o
   3   1   4     1008.60      982.47      3.37 o
   4   1   4       22.39       28.64      1.11 o
   5   1   4      281.41      238.84     33.33 o
   6   1   4        4.33        1.15      1.28 o
   7   1   4       52.62       52.58      1.17 o
   8   1   4      142.48      129.21      2.06 o
   9   1   4       75.89       69.23      2.07 o
  10   1   4        4.57        3.51      0.87 o
  11   1   4        8.37       12.54      1.20 o
 -11   2   4       22.41       28.90      3.45 o
 -10   2   4       41.38       48.04      1.30 o
  -9   2   4        0.72       -0.25      0.75 o
  -8   2   4      710.48      657.78      6.99 o
  -7   2   4       30.35       35.58      0.99 o
  -6   2   4        9.99        6.38      1.19 o
  -5   2   4        0.32       -0.05      0.59 o
  -4   2   4       52.89       61.84      1.34 o
  -3   2   4      134.97      154.97      3.86 o
  -2   2   4        0.05        0.58      0.38 o
  -1   2   4     9927.56     9381.50     57.79 o
   0   2   4     1599.73     1492.56      4.50 o
   1   2   4      211.68      187.75      1.79 o
   2   2   4      346.86      343.04      2.05 o
   3   2   4       22.97       24.59      0.70 o
   4   2   4      422.84      450.22      3.75 o
   5   2   4        1.15        1.19      0.59 o
   6   2   4      229.97      224.04      2.83 o
   7   2   4      265.52      250.88      4.54 o
   8   2   4       30.57       36.43      1.21 o
   9   2   4       63.86       58.17      1.90 o
  10   2   4       55.86       59.73      2.48 o
  11   2   4        4.66        4.14      0.92 o
 -11   3   4       98.80      103.46      2.05 o
 -10   3   4        1.89        5.60      2.53 o
  -9   3   4       71.51       79.09      1.85 o
  -8   3   4      102.51       87.59      1.69 o
  -7   3   4      190.72      189.02      2.59 o
  -6   3   4       40.93       43.00      1.47 o
  -5   3   4      204.20      216.27      2.84 o
  -4   3   4        3.24        3.01      0.71 o
  -3   3   4       86.90       94.26      2.12 o
  -2   3   4      592.53      585.71      3.50 o
  -1   3   4       53.24       50.87      2.27 o
   0   3   4      102.48      102.33      1.32 o
   1   3   4      386.87      431.62      3.85 o
   2   3   4        3.80        7.01      0.59 o
   3   3   4      157.61      157.73      2.91 o
   4   3   4       40.62       39.48      1.35 o
   5   3   4        1.18       -0.18      0.73 o
   6   3   4        0.63        3.21      0.91 o
   7   3   4      310.89      285.64      5.55 o
   8   3   4        2.71        1.54      1.46 o
   9   3   4      109.34       97.09      3.29 o
  10   3   4        3.34        3.27      1.14 o
  11   3   4        1.02        1.11      0.81 o
 -10   4   4      101.51      110.00      1.78 o
  -9   4   4       45.64       53.65      2.30 o
  -8   4   4       35.58       38.29      1.49 o
  -7   4   4      182.58      209.31      3.15 o
  -6   4   4       40.21       36.13      1.44 o
  -5   4   4       58.21       65.63      2.15 o
  -4   4   4       32.83       25.95      4.04 o
  -3   4   4      185.18      216.42      8.70 o
  -2   4   4       18.86       18.74      1.36 o
  -1   4   4     5206.88     5266.57     81.25 o
   0   4   4     1190.87     1221.70      9.53 o
   1   4   4       65.86       65.44      3.00 o
   2   4   4      363.88      396.50     11.89 o
   3   4   4       65.64       64.64      4.14 o
   4   4   4      169.77      146.10     12.96 o
   5   4   4       65.03       65.44      2.52 o
   6   4   4      196.87      204.64     12.50 o
   7   4   4      122.70      131.34      4.87 o
   8   4   4      157.93      148.78      4.00 o
   9   4   4        9.22        6.09      1.26 o
  10   4   4       11.38       13.86      1.19 o
 -10   5   4      130.61      141.27      2.23 o
  -9   5   4       20.59       25.74      1.08 o
  -8   5   4       29.77       34.11      1.48 o
  -7   5   4      318.44      303.52      3.94 o
  -6   5   4      260.40      246.39      3.51 o
  -5   5   4       57.03       59.85      1.81 o
  -4   5   4        0.05        1.99      0.74 o
  -3   5   4      331.14      325.69      2.97 o
  -2   5   4       22.06       21.20      1.45 o
  -1   5   4      130.77      122.31      3.04 o
   0   5   4       36.64       31.68      1.70 o
   1   5   4      384.27      429.02      8.04 o
   2   5   4       24.64       31.09      1.05 o
   3   5   4        4.04        5.04      0.82 o
   4   5   4      441.67      450.43      4.43 o
   5   5   4        1.68        5.41      1.41 o
   6   5   4        2.42        1.82      0.82 o
   7   5   4      185.05      187.69      2.81 o
   8   5   4        1.17        2.60      0.78 o
   9   5   4      143.74      147.84      3.05 o
  -9   6   4       16.94       20.77      0.76 o
  -8   6   4        0.03        1.08      0.69 o
  -7   6   4       26.13       22.72      1.26 o
  -6   6   4      169.50      155.89      3.83 o
  -5   6   4        7.28        4.30      0.95 o
  -4   6   4      232.48      200.50      7.59 o
  -3   6   4        2.23        2.86      0.95 o
  -2   6   4      117.62      113.72      2.87 o
  -1   6   4      244.59      241.41      2.29 o
   0   6   4      539.41      551.67      6.04 o
   1   6   4     1227.27     1161.86      6.14 o
   2   6   4      818.77      776.39     36.28 o
   3   6   4      354.26      325.03      3.88 o
   4   6   4       87.67       80.10      4.15 o
   5   6   4       75.45       81.22      1.67 o
   6   6   4       18.00       19.14      0.96 o
   7   6   4        5.60        4.17      0.79 o
   8   6   4       63.02       59.96      1.96 o
  -8   7   4        4.37        4.83      0.66 o
  -7   7   4       90.45       78.03      1.61 o
  -6   7   4       23.26       23.02      1.55 o
  -5   7   4        4.06        5.27      0.90 o
  -4   7   4       45.95       49.67      2.64 o
  -3   7   4      182.14      162.76      7.76 o
  -2   7   4       91.40       78.62      2.07 o
  -1   7   4      116.12      113.85      1.96 o
   0   7   4      201.48      193.74      7.78 o
   1   7   4       36.57       31.48      1.44 o
   2   7   4      136.54      130.97      2.58 o
   3   7   4       18.49       18.09      1.21 o
   4   7   4       16.26       13.22      1.39 o
   5   7   4       31.77       34.13      1.08 o
   6   7   4       38.74       40.88      1.07 o
   7   7   4      113.67      113.82      2.23 o
  -6   8   4       60.82       54.55      4.79 o
  -5   8   4       12.09       10.00      0.75 o
  -4   8   4      148.72      163.14     18.86 o
  -3   8   4        0.05        1.03      1.29 o
  -2   8   4      260.86      265.53      4.80 o
  -1   8   4      159.74      153.27      2.35 o
   0   8   4       17.61       12.39      1.00 o
   1   8   4      195.31      181.52      3.78 o
   2   8   4      136.30      137.42      3.45 o
   3   8   4       76.44       78.39      2.58 o
   4   8   4        3.98        3.06      0.79 o
   5   8   4        7.97        7.19      0.76 o
  -3   9   4        2.08        0.52      0.87 o
  -2   9   4       32.46       25.00      1.31 o
  -1   9   4       27.99       28.19      1.39 o
   0   9   4        3.36        4.82      0.72 o
   1   9   4        3.45        4.79      0.93 o
   2   9   4        0.38        4.40      0.92 o
 -11   0   5       65.02       59.59      2.16 o
  -9   0   5      104.46       88.70      3.07 o
  -7   0   5       11.40       12.87      1.50 o
  -5   0   5     4653.17     4591.75     69.20 o
  -3   0   5      350.64      399.40      2.59 o
  -1   0   5      149.63      143.21      1.69 o
   1   0   5     5930.77     5506.07     51.34 o
   5   0   5       16.15       17.70      1.11 o
   7   0   5      575.53      610.56     40.73 o
   9   0   5       89.62       88.38     10.23 o
  11   0   5       63.36       66.72      2.07 o
 -11   1   5       27.53       29.67      1.58 o
 -10   1   5      215.67      205.31      3.31 o
  -9   1   5      167.60      136.75      2.56 o
  -8   1   5       62.89       59.51      1.78 o
  -7   1   5        0.05        0.63      0.86 o
  -6   1   5       38.48       43.04      2.23 o
  -5   1   5     1832.88     2003.41     27.99 o
  -4   1   5      401.74      435.37      2.80 o
  -3   1   5        3.47        6.35      0.63 o
  -2   1   5       27.80       26.99      0.51 o
  -1   1   5     4351.52     3948.31     51.72 o
   0   1   5        9.59        6.82      0.62 o
   1   1   5      196.59      201.79      2.44 o
   2   1   5      658.08      646.24      2.50 o
   3   1   5        1.05        1.68      0.36 o
   4   1   5      108.43       73.42      9.54 o
   5   1   5        3.46        2.12      0.91 o
   6   1   5       38.88       29.05      1.88 o
   7   1   5       64.45       63.40      1.26 o
   8   1   5       48.91       50.23      2.19 o
   9   1   5       16.38       20.59      1.31 o
  10   1   5       48.85       51.19      1.70 o
  11   1   5       38.45       54.14      1.86 o
 -11   2   5        6.05        4.04      0.69 o
 -10   2   5        9.00        9.41      0.87 o
  -9   2   5       40.23       37.19      1.35 o
  -8   2   5      574.83      544.65     12.24 o
  -7   2   5       27.96       29.32      0.80 o
  -6   2   5       20.55       16.55      1.65 o
  -5   2   5      695.09      749.45     21.74 o
  -4   2   5       62.84       57.85      1.31 o
  -3   2   5       95.74       93.35      1.74 o
  -2   2   5     3458.43     3367.93      7.70 o
  -1   2   5       55.60       51.79      1.42 o
   0   2   5      347.18      370.80      3.76 o
   1   2   5        0.09        1.87      0.58 o
   2   2   5      695.17      736.41      3.30 o
   3   2   5     1492.71     1518.69     17.60 o
   4   2   5        2.40        1.81      0.65 o
   5   2   5      586.13      539.80      6.93 o
   6   2   5      186.02      185.76      1.99 o
   7   2   5      591.24      561.86      3.64 o
   8   2   5      152.11      124.86      4.25 o
   9   2   5       34.31       28.13      1.41 o
  10   2   5        0.47        1.20      1.17 o
  11   2   5        7.18        5.63      0.87 o
 -10   3   5      202.87      212.38     13.01 o
  -9   3   5       40.25       34.59      1.51 o
  -8   3   5       84.95       92.04      1.75 o
  -7   3   5       47.82       56.49      1.80 o
  -6   3   5      187.28      200.74      3.11 o
  -5   3   5      264.95      283.67      3.23 o
  -4   3   5      486.39      495.58      5.36 o
  -3   3   5      248.20      242.45      2.56 o
  -2   3   5      332.55      344.22      2.76 o
  -1   3   5      517.43      517.09      4.88 o
   0   3   5      388.47      386.16      4.18 o
   1   3   5        0.50        1.42      0.37 o
   2   3   5       30.00       21.51      1.14 o
   3   3   5       17.93       25.13      0.84 o
   4   3   5       58.61       56.41      2.62 o
   5   3   5       20.87       24.96      1.20 o
   6   3   5      310.35      294.29      3.20 o
   7   3   5        2.52        2.38      1.44 o
   8   3   5        2.47        1.74      1.43 o
   9   3   5        1.40        1.89      1.29 o
  10   3   5        0.00        1.32      1.02 o
 -10   4   5       20.47       21.75      0.87 o
  -9   4   5        1.49        4.46      0.92 o
  -8   4   5      607.27      616.81      7.11 o
  -7   4   5        0.50        0.32      1.52 o
  -6   4   5       34.67       36.43      1.61 o
  -5   4   5       14.59       14.37      1.20 o
  -4   4   5      134.77      125.63      3.02 o
  -3   4   5      146.22      153.70      5.44 o
  -2   4   5      703.40      626.12      6.24 o
  -1   4   5      846.15      887.55     32.98 o
   0   4   5      310.87      364.10      3.08 o
   1   4   5      173.84      181.45      2.27 o
   2   4   5      105.28       98.91      1.75 o
   3   4   5       84.93       80.67      1.82 o
   4   4   5        1.10        2.82      0.99 o
   5   4   5      421.58      439.46      3.38 o
   6   4   5       79.05       89.50      6.51 o
   7   4   5      242.84      232.14      4.99 o
   8   4   5      184.83      179.63      4.26 o
   9   4   5       45.47       46.92      2.14 o
  10   4   5        2.06        1.95      0.94 o
 -10   5   5      103.37      114.78      2.01 o
  -9   5   5      113.48      110.68      1.91 o
  -8   5   5       29.43       35.00      1.44 o
  -7   5   5       94.99       83.81      2.16 o
  -6   5   5        0.29        0.95      1.19 o
  -5   5   5      100.07       84.07      2.11 o
  -4   5   5      504.57      455.07      3.63 o
  -3   5   5      174.91      167.81      3.67 o
  -2   5   5      119.07      115.16      2.62 o
  -1   5   5       25.67       28.71      1.64 o
   0   5   5      535.28      672.40      7.59 o
   1   5   5       48.00       53.18      2.05 o
   2   5   5        8.23        6.83      0.69 o
   3   5   5       82.92       82.82      1.55 o
   4   5   5       47.62       49.84      1.36 o
   5   5   5      154.03      162.70      2.23 o
   6   5   5       29.41       31.96      1.15 o
   7   5   5       20.06       18.94      1.01 o
   8   5   5       53.73       54.04      2.23 o
   9   5   5       15.10       12.33      1.12 o
  -9   6   5        0.05        0.19      0.66 o
  -8   6   5      110.58      100.18      1.83 o
  -7   6   5       49.63       52.10      1.63 o
  -6   6   5      162.86      163.22      3.86 o
  -5   6   5       20.58       11.42      1.03 o
  -4   6   5      328.24      274.03      9.78 o
  -3   6   5        1.80        2.23      0.95 o
  -2   6   5      114.50      120.80      5.23 o
  -1   6   5      107.75      115.21      7.40 o
   0   6   5       20.97       24.88      0.98 o
   1   6   5       29.83       34.89      1.73 o
   2   6   5      487.18      448.37      5.66 o
   3   6   5      128.70      130.67      5.14 o
   4   6   5      252.34      250.63     11.54 o
   5   6   5      171.01      167.93      2.27 o
   6   6   5        2.00        1.59      0.75 o
   7   6   5       44.07       46.04      2.53 o
   8   6   5      119.94      123.21      2.50 o
  -7   7   5       19.01       17.48      0.89 o
  -6   7   5       14.32       11.83      1.27 o
  -5   7   5        0.07       -1.04      1.04 o
  -4   7   5       98.27       87.13      8.73 o
  -3   7   5       42.38       38.27      1.55 o
  -2   7   5        2.88        4.92      1.02 o
  -1   7   5        0.32        1.43      0.86 o
   0   7   5      428.05      422.22     18.28 o
   1   7   5        0.06        0.45      1.11 o
   2   7   5        6.82        7.06      1.58 o
   3   7   5       19.77       19.49      1.21 o
   4   7   5       25.24       24.14      0.96 o
   5   7   5       51.35       53.61      1.23 o
   6   7   5       11.41       11.33      0.84 o
  -6   8   5       11.77       10.44      0.86 o
  -5   8   5       15.99       14.95      0.78 o
  -4   8   5       13.80       14.34      1.53 o
  -3   8   5       24.21       24.00      1.72 o
  -2   8   5        9.96        7.05      1.32 o
  -1   8   5       14.30       13.05      0.96 o
   0   8   5      137.19      135.25      4.55 o
   1   8   5       63.97       56.56      2.36 o
   2   8   5        0.24        0.87      1.16 o
   3   8   5       62.81       64.75      2.33 o
   4   8   5        8.85        9.95      1.21 o
   5   8   5        0.29        1.00      1.05 o
  -2   9   5        4.75        5.88      0.94 o
  -1   9   5       10.83       12.98      1.13 o
   0   9   5       86.93       87.27      1.87 o
   1   9   5        0.05        0.44      0.91 o
   2   9   5        5.19        4.94      0.88 o
 -10   0   6       11.64       17.37      1.51 o
  -8   0   6       11.65       10.72      1.36 o
  -6   0   6        4.17       11.77      0.96 o
  -4   0   6      108.81      145.94      7.71 o
  -2   0   6     1816.44     1699.36      6.03 o
   0   0   6     1818.68     1626.19      9.02 o
   2   0   6     2585.32     2618.33     15.11 o
   4   0   6      206.40      256.43      3.66 o
   6   0   6      202.82      225.68      4.03 o
   8   0   6       32.62       27.02      1.99 o
  10   0   6       21.11       23.37      1.66 o
 -11   1   6        0.40        0.25      0.63 o
 -10   1   6        3.86        4.71      0.67 o
  -9   1   6       34.94       37.37      1.95 o
  -8   1   6       33.24       28.77      1.34 o
  -7   1   6        0.42        6.40      4.65 o
  -6   1   6      272.29      272.03      4.97 o
  -5   1   6       25.25       23.36      1.79 o
  -4   1   6     1378.55     1547.67      5.62 o
  -3   1   6       17.93       11.79      0.56 o
  -2   1   6      171.21      164.60      1.47 o
  -1   1   6      182.53      202.92      2.19 o
   0   1   6        0.74        1.46      0.55 o
   1   1   6      322.59      293.76      3.18 o
   2   1   6     3713.69     3652.40     11.89 o
   3   1   6      416.84      419.07      2.48 o
   4   1   6     2075.72     2258.30      7.55 o
   5   1   6      264.83      266.74      4.72 o
   6   1   6       38.24       37.30      1.14 o
   7   1   6       14.62       16.44      1.28 o
   8   1   6       61.76       49.35      1.78 o
   9   1   6        0.01        0.42      0.95 o
  10   1   6       47.30       53.34      1.58 o
  11   1   6       22.58       22.15      1.23 o
 -11   2   6       10.48        6.19      0.66 o
 -10   2   6        0.18        0.08      0.74 o
  -9   2   6      108.17      108.11      2.18 o
  -8   2   6       46.32       49.82      2.83 o
  -7   2   6      479.02      466.98      4.83 o
  -6   2   6        3.35        5.72      1.38 o
  -5   2   6        6.29        9.13      1.15 o
  -4   2   6       60.53       69.93      1.42 o
  -3   2   6       65.44       72.27      1.98 o
  -2   2   6       10.06       11.38      0.88 o
  -1   2   6      742.92      894.30      6.20 o
   0   2   6       54.85       62.40      1.64 o
   1   2   6       97.54       96.28      2.03 o
   2   2   6       30.06       27.46      0.90 o
   3   2   6      664.14      730.24     22.56 o
   4   2   6       19.03       14.47      1.04 o
   5   2   6       40.35       39.69      2.20 o
   6   2   6      294.58      325.39      6.78 o
   7   2   6      122.72      117.55      2.51 o
   8   2   6       99.00       83.81      2.20 o
   9   2   6      151.13      137.11      3.91 o
  10   2   6        1.05        1.59      1.07 o
  11   2   6        0.22       -0.14      0.82 o
 -10   3   6       81.22       81.28      4.93 o
  -9   3   6        1.68        2.68      0.95 o
  -8   3   6      102.96      107.39      2.22 o
  -7   3   6      965.23      951.39     11.37 o
  -6   3   6      426.36      447.05      4.56 o
  -5   3   6      357.83      349.86      3.58 o
  -4   3   6       28.97       39.77      1.24 o
  -3   3   6      309.00      291.20      2.83 o
  -2   3   6      198.57      207.26      3.37 o
  -1   3   6       35.10       52.37      1.78 o
   0   3   6       84.71       81.66      2.19 o
   1   3   6      639.03      667.32     23.33 o
   2   3   6        5.60        7.55      0.87 o
   3   3   6      150.39      160.97      5.87 o
   4   3   6        0.41        0.23      1.29 o
   5   3   6      126.00      146.07     17.09 o
   6   3   6       13.89       15.59      4.40 o
   7   3   6        0.00        1.18      1.44 o
   8   3   6       28.25       27.11      1.99 o
   9   3   6       36.55       37.51      2.06 o
  10   3   6       31.74       34.27      1.66 o
 -10   4   6       68.85       64.49      1.95 o
  -9   4   6        1.51        2.85      1.19 o
  -8   4   6       62.90       66.59      1.40 o
  -7   4   6      266.77      279.78      4.86 o
  -6   4   6       94.22       96.32      1.78 o
  -5   4   6        0.08        2.25      0.91 o
  -4   4   6      261.94      251.96      5.99 o
  -3   4   6        0.06        0.32      0.95 o
  -2   4   6      834.53      807.71      7.33 o
  -1   4   6       34.32       58.90      3.07 o
   0   4   6       34.00       36.57      8.60 o
   1   4   6      650.07      649.37     18.56 o
   2   4   6       64.13       70.77      4.07 o
   3   4   6       33.02       30.05      1.90 o
   4   4   6      462.77      489.40     29.24 o
   5   4   6      280.30      299.62      3.68 o
   6   4   6       14.45       11.41      1.52 o
   7   4   6       74.24       81.97      3.06 o
   8   4   6      138.37      143.58      3.72 o
   9   4   6       48.70       45.74      1.97 o
  10   4   6       32.80       34.12      1.26 o
 -10   5   6       62.38       62.07      1.49 o
  -9   5   6      107.31      125.12      5.90 o
  -8   5   6       44.40       41.93      1.56 o
  -7   5   6      268.94      272.01      3.61 o
  -6   5   6        0.60        1.15      1.00 o
  -5   5   6       16.76       22.11      1.24 o
  -4   5   6        0.67        6.50      1.19 o
  -3   5   6       24.30       24.96      0.99 o
  -2   5   6       54.40       60.00      1.35 o
  -1   5   6       86.18      100.32      2.22 o
   0   5   6        1.77        0.92      1.00 o
   1   5   6        0.28        0.55      0.82 o
   2   5   6      125.88      125.71      2.76 o
   3   5   6        6.29        5.45      0.89 o
   4   5   6      246.04      246.51      8.14 o
   5   5   6        4.35        4.88      0.86 o
   6   5   6       49.68       46.43      1.69 o
   7   5   6       81.11       83.19      2.85 o
   8   5   6        7.75        7.34      1.13 o
   9   5   6        8.61        5.77      0.94 o
  -9   6   6       46.99       47.37      1.34 o
  -8   6   6        8.55        8.17      0.77 o
  -7   6   6       27.34       25.59      2.26 o
  -6   6   6       32.48       29.44      1.81 o
  -5   6   6        5.37        4.32      1.21 o
  -4   6   6       48.16       49.04      1.72 o
  -3   6   6       35.47       41.07      1.54 o
  -2   6   6      321.32      303.84      8.99 o
  -1   6   6      389.92      396.37      4.37 o
   0   6   6       39.41       48.27      1.45 o
   1   6   6        0.33        1.68      1.77 o
   2   6   6        8.90        7.37      0.95 o
   3   6   6      191.73      189.97      3.01 o
   4   6   6      153.66      162.65      2.66 o
   5   6   6        2.28        4.43      1.02 o
   6   6   6      119.19      136.35      2.18 o
   7   6   6        0.41        2.69      1.13 o
   8   6   6       41.64       44.12      1.43 o
  -7   7   6       71.27       76.78      2.54 o
  -6   7   6       36.89       35.37      1.28 o
  -5   7   6        0.17        0.82      0.84 o
  -4   7   6       32.52       21.72      1.21 o
  -3   7   6       17.95       21.45      3.85 o
  -2   7   6       68.88       74.53      1.97 o
  -1   7   6       94.01       88.92      2.16 o
   0   7   6       28.61       27.47      1.46 o
   1   7   6       75.01       80.17      7.73 o
   2   7   6      113.52       98.35      3.25 o
   3   7   6       22.08       23.20      1.93 o
   4   7   6        0.14        0.31      0.96 o
   5   7   6       40.85       40.61      1.33 o
   6   7   6       29.77       33.31      2.39 o
  -5   8   6       46.76       47.33      1.54 o
  -4   8   6        4.04        2.36      1.20 o
  -3   8   6        2.15        3.23      1.26 o
  -2   8   6       25.34       25.08      1.78 o
  -1   8   6      207.90      203.76      5.40 o
   0   8   6       79.31       82.60      2.53 o
   1   8   6       72.28       71.88      2.38 o
   2   8   6       14.32       16.70      1.49 o
   3   8   6       48.77       46.82      2.04 o
   4   8   6        8.76        7.38      1.12 o
   5   8   6       55.04       61.93      1.60 o
  -2   9   6       19.18       13.75      0.91 o
  -1   9   6       58.01       52.95      1.57 o
   0   9   6       12.54       16.60      1.00 o
 -11   0   7        8.62       14.95      1.27 o
  -9   0   7       90.54       87.53      3.06 o
  -7   0   7      368.94      340.76      5.58 o
  -5   0   7        5.49        3.16      0.73 o
  -3   0   7      625.67      574.96     11.20 o
  -1   0   7     2369.37     2090.79     31.40 o
   1   0   7     1212.39     1331.72     23.44 o
   3   0   7      887.74      995.41      6.88 o
   5   0   7      366.76      363.19      5.03 o
   7   0   7      193.53      163.63      3.99 o
   9   0   7      118.92      103.10      3.26 o
 -11   1   7        6.45        5.91      1.00 o
 -10   1   7       25.45       24.95      0.96 o
  -9   1   7       21.60       21.76      1.24 o
  -8   1   7        9.45        8.87      1.25 o
  -7   1   7      396.96      397.76      5.53 o
  -6   1   7       27.41       21.21      1.35 o
  -5   1   7      649.67      692.76      6.04 o
  -4   1   7      196.02      220.64     12.21 o
  -3   1   7      994.83     1154.15      9.57 o
  -2   1   7      420.66      398.76      2.52 o
  -1   1   7      835.99      814.94      5.95 o
   0   1   7      257.91      252.27      3.05 o
   1   1   7        7.35      155.04      2.50 o
   2   1   7     1152.08     1196.02     10.08 o
   3   1   7      271.93      220.46      4.37 o
   4   1   7       82.00       87.44      3.24 o
   5   1   7       22.35       30.18      1.95 o
   6   1   7      100.42       89.35      2.46 o
   7   1   7      193.22      161.08      2.84 o
   8   1   7        0.15        1.93      0.97 o
   9   1   7       45.28       36.64      1.53 o
  10   1   7        0.51        0.49      0.73 o
  11   1   7      102.06      130.80      2.28 o
 -11   2   7       58.13       71.16      2.14 o
 -10   2   7        3.56        2.98      0.77 o
  -9   2   7       12.92       14.54      0.84 o
  -8   2   7        1.63        2.19      1.39 o
  -7   2   7        1.53        0.43      1.08 o
  -6   2   7      281.36      296.78      6.53 o
  -5   2   7        4.39        4.47      0.93 o
  -4   2   7      104.77       98.80      1.72 o
  -3   2   7       46.24       48.53      1.64 o
  -2   2   7       31.38       48.15      1.78 o
  -1   2   7      275.51      296.00      3.60 o
   0   2   7      303.34      363.91      4.05 o
   1   2   7     1572.68     1657.22      8.60 o
   2   2   7       55.16       63.85      4.74 o
   3   2   7     1453.07     1588.56     25.84 o
   4   2   7      170.12      175.88      3.72 o
   5   2   7       44.50       41.64      2.25 o
   6   2   7      466.43      450.72      4.44 o
   7   2   7      160.07      135.37      2.65 o
   8   2   7      250.64      234.26      3.69 o
   9   2   7       20.96       22.63      1.78 o
  10   2   7       33.19       29.92      1.66 o
 -10   3   7      134.87      148.42      5.84 o
  -9   3   7       22.71       16.05      0.94 o
  -8   3   7      131.95      138.20      2.46 o
  -7   3   7      394.00      375.65      9.04 o
  -6   3   7      878.22      850.22     28.59 o
  -5   3   7      555.05      583.46     13.14 o
  -4   3   7       19.26        9.85      0.79 o
  -3   3   7      400.19      453.19      5.26 o
  -2   3   7      634.36      688.43      6.24 o
  -1   3   7     1026.63     1510.81     10.26 o
   0   3   7     2719.77     3017.33     12.68 o
   1   3   7      222.28      216.48      2.50 o
   2   3   7      212.21      195.29      2.52 o
   3   3   7       22.78       28.85      2.64 o
   4   3   7        0.47       -0.45      1.34 o
   5   3   7        0.43        0.58      0.97 o
   6   3   7      501.86      487.37      6.72 o
   7   3   7      171.00      161.38      4.04 o
   8   3   7        1.51        1.76      1.31 o
   9   3   7       14.07       10.91      1.37 o
  10   3   7       22.96       24.92      1.33 o
 -10   4   7        7.96        5.81      0.85 o
  -9   4   7        6.86       11.20      1.28 o
  -8   4   7      183.82      194.15      2.20 o
  -7   4   7      111.44      123.58      2.64 o
  -6   4   7       58.25       63.69      2.69 o
  -5   4   7      373.12      377.02      5.87 o
  -4   4   7       24.93       23.45      1.22 o
  -3   4   7      351.66      325.33      4.94 o
  -2   4   7      587.98      606.64      6.54 o
  -1   4   7       19.26       20.97      1.77 o
   0   4   7       98.05      105.87      1.89 o
   1   4   7       81.55      103.43      1.94 o
   2   4   7       66.47       67.41      2.25 o
   3   4   7        3.19        1.91      1.11 o
   4   4   7       82.20       87.32      2.16 o
   5   4   7      733.23      777.07     21.84 o
   6   4   7       42.36       50.12      6.58 o
   7   4   7      372.93      372.03      5.90 o
   8   4   7      173.38      171.80      3.80 o
   9   4   7        0.48        0.76      1.05 o
 -10   5   7       73.23       73.18      1.49 o
  -9   5   7       58.51       56.00      1.88 o
  -8   5   7        7.88        9.91      0.92 o
  -7   5   7        6.78        5.10      0.92 o
  -6   5   7      111.68      103.17      2.72 o
  -5   5   7        5.59        9.93      1.67 o
  -4   5   7       13.08       16.15      0.96 o
  -3   5   7      164.72      164.42      2.86 o
  -2   5   7       30.25       22.43      1.28 o
  -1   5   7       50.43       53.38      1.34 o
   0   5   7      378.07      437.65     14.64 o
   1   5   7       11.45       14.65      0.85 o
   2   5   7      564.96      559.83      6.48 o
   3   5   7       50.16       53.98      1.92 o
   4   5   7       24.00       22.12      1.11 o
   5   5   7       76.05       80.82      2.08 o
   6   5   7      347.53      350.79      4.00 o
   7   5   7       34.22       40.35      1.94 o
   8   5   7        4.83        4.77      1.09 o
  -8   6   7        8.38        6.53      1.14 o
  -7   6   7        4.98        4.27      0.78 o
  -6   6   7      251.27      239.40      3.24 o
  -5   6   7       61.78       56.38      1.79 o
  -4   6   7       44.14       41.76      1.58 o
  -3   6   7      194.67      181.56      5.91 o
  -2   6   7      610.25      608.08     26.62 o
  -1   6   7        4.85        3.12      1.17 o
   0   6   7       37.14       49.02      6.20 o
   1   6   7       40.16       44.46      2.57 o
   2   6   7        0.92        2.12      1.11 o
   3   6   7        3.42        5.48      0.97 o
   4   6   7        3.78        2.88      1.05 o
   5   6   7       80.00       83.20      1.84 o
   6   6   7        1.05        2.38      1.60 o
   7   6   7       39.82       41.63      1.60 o
  -7   7   7        2.59        3.54      0.61 o
  -6   7   7        3.69        3.15      0.80 o
  -5   7   7       53.77       52.56      1.49 o
  -4   7   7       11.11       14.77      1.09 o
  -3   7   7       83.04       70.41      1.95 o
  -2   7   7        6.34        8.83      1.00 o
  -1   7   7       23.07       22.41      1.27 o
   0   7   7       56.12       53.39      4.72 o
   1   7   7        9.84       11.12      2.46 o
   2   7   7      278.03      259.25      5.00 o
   3   7   7      352.56      342.01      5.61 o
   4   7   7       11.05        8.09      1.54 o
   5   7   7       31.69       30.40      1.77 o
   6   7   7       68.22       71.41      1.93 o
  -5   8   7        5.53        4.73      0.85 o
  -4   8   7        7.73        7.38      1.15 o
  -3   8   7       36.20       35.45      1.86 o
  -2   8   7      169.00      153.34      3.62 o
  -1   8   7       46.86       42.74      1.28 o
   0   8   7        3.98        5.06      0.90 o
   1   8   7        8.37        9.63      1.28 o
   2   8   7       75.53       73.19      2.39 o
   3   8   7        8.65        9.02      1.27 o
   4   8   7       16.28       16.77      1.29 o
  -1   9   7       79.03       86.52      1.76 o
 -10   0   8       24.88       33.27      1.88 o
  -8   0   8        3.11        4.87      1.46 o
  -6   0   8       37.40       35.16      1.58 o
  -4   0   8     1916.51     1787.74      9.43 o
  -2   0   8      579.47      566.19      5.09 o
   0   0   8       74.56      107.36      1.45 o
   2   0   8       28.08       53.80     21.07 o
   4   0   8      345.82      374.21      4.96 o
   6   0   8       89.02       83.64      2.76 o
   8   0   8      458.60      419.46      6.39 o
  10   0   8       16.21       15.79      1.40 o
 -11   1   8        1.82        1.86      0.59 o
 -10   1   8        3.28        2.66      0.77 o
  -9   1   8        3.20        3.95      0.94 o
  -8   1   8      315.25      292.45      3.82 o
  -7   1   8      154.67      153.62      2.74 o
  -6   1   8      843.56      755.35      6.88 o
  -5   1   8       32.35       35.71      1.53 o
  -4   1   8      549.85      566.90     21.68 o
  -3   1   8       65.02       70.29      1.14 o
  -2   1   8        0.56        0.31      0.42 o
  -1   1   8      130.11      130.39      2.49 o
   0   1   8      202.10      202.26      2.92 o
   1   1   8        1.76       -0.18      0.73 o
   2   1   8     1403.91     1523.25      4.84 o
   3   1   8      531.93      550.85      5.38 o
   4   1   8      292.70      341.88      5.24 o
   5   1   8      259.55      254.37      4.96 o
   6   1   8      861.67      821.97      7.66 o
   7   1   8       10.98        8.89      1.44 o
   8   1   8        0.62        1.95      0.93 o
   9   1   8       10.63       11.40      1.06 o
  10   1   8       52.55       75.80      2.33 o
 -11   2   8        2.35        2.71      1.29 o
 -10   2   8       33.68       33.47      1.61 o
  -9   2   8      198.49      177.92      4.90 o
  -8   2   8      281.03      258.86      9.51 o
  -7   2   8      114.42      121.02      3.97 o
  -6   2   8      299.26      313.19     16.37 o
  -5   2   8      523.61      640.86      6.20 o
  -4   2   8       18.48       35.02      1.75 o
  -3   2   8        0.27        2.05      0.79 o
  -2   2   8        5.87        8.44      1.03 o
  -1   2   8        9.20       23.11      1.26 o
   0   2   8      369.99      434.06      4.59 o
   1   2   8      472.19      478.03      4.93 o
   2   2   8       49.57      130.66      6.05 o
   3   2   8      228.94      226.54      2.89 o
   4   2   8      956.90      988.87     38.58 o
   5   2   8      123.75      123.49      2.47 o
   6   2   8       85.10       82.26      1.99 o
   7   2   8       18.69       12.63      1.07 o
   8   2   8      168.40      154.67      2.82 o
   9   2   8       42.60       42.85      2.10 o
  10   2   8        0.16       -0.94      0.94 o
 -11   3   8       20.77       14.57      0.88 o
 -10   3   8        8.54        5.08      1.37 o
  -9   3   8        0.41        0.52      0.96 o
  -8   3   8      102.84       94.99      2.06 o
  -7   3   8      439.86      458.18     14.84 o
  -6   3   8       29.99       31.94      1.96 o
  -5   3   8      105.51      120.79      3.12 o
  -4   3   8      686.33      758.86      7.43 o
  -3   3   8      106.42      126.27      3.17 o
  -2   3   8      575.24      663.45      6.83 o
  -1   3   8      121.19      113.53      2.71 o
   0   3   8      298.74      329.82      4.51 o
   1   3   8      775.57      783.17      6.04 o
   2   3   8       19.94       28.49      3.76 o
   3   3   8        6.27       13.02      0.92 o
   4   3   8        2.60        6.29      1.53 o
   5   3   8       44.77       49.66      1.37 o
   6   3   8      371.91      351.06      5.67 o
   7   3   8        2.15        1.85      1.45 o
   8   3   8        0.86        1.97      1.27 o
   9   3   8       45.13       45.83      2.00 o
  10   3   8       13.95       14.23      0.71 o
 -10   4   8       11.68       11.79      0.97 o
  -9   4   8      133.45      152.12      2.97 o
  -8   4   8       21.33       17.99      1.51 o
  -7   4   8      536.33      600.45      7.19 o
  -6   4   8        4.30        4.66      1.37 o
  -5   4   8      634.00      702.42     14.98 o
  -4   4   8        2.75        2.51      1.14 o
  -3   4   8       83.55      113.46      3.38 o
  -2   4   8       10.03        6.84      1.41 o
  -1   4   8       27.71       36.44      1.83 o
   0   4   8      222.27      244.04      2.95 o
   1   4   8      133.20      151.42      3.29 o
   2   4   8      152.67      153.85      7.03 o
   3   4   8       36.31       32.62      1.42 o
   4   4   8      100.45      103.16      6.09 o
   5   4   8      129.78      143.80      3.85 o
   6   4   8       62.56       68.71      1.90 o
   7   4   8       23.51       21.25      1.75 o
   8   4   8       41.77       35.83      1.89 o
   9   4   8       18.61       18.81      1.20 o
  -9   5   8        0.82        0.91      0.73 o
  -8   5   8        1.51        1.27      0.79 o
  -7   5   8       38.12       38.70      2.66 o
  -6   5   8        0.08       -0.98      0.98 o
  -5   5   8      128.02      114.47      4.69 o
  -4   5   8      775.46      748.89      5.83 o
  -3   5   8      645.48      616.75     21.35 o
  -2   5   8      349.30      374.44     21.36 o
  -1   5   8       37.53       38.82      2.08 o
   0   5   8        0.00        0.74      1.05 o
   1   5   8       45.00       44.05      1.26 o
   2   5   8      125.32      121.27      5.85 o
   3   5   8      301.14      337.53     25.92 o
   4   5   8        0.60        0.70      1.62 o
   5   5   8      121.09      134.02      5.17 o
   6   5   8        2.52        3.27      1.10 o
   7   5   8        0.60        1.22      1.25 o
   8   5   8        0.25        0.99      0.85 o
  -8   6   8       21.35       20.35      1.16 o
  -7   6   8        1.85        2.53      1.52 o
  -6   6   8       23.86       23.99      1.14 o
  -5   6   8       90.52       74.59      1.97 o
  -4   6   8       37.95       40.19      1.54 o
  -3   6   8      179.82      156.67      8.73 o
  -2   6   8       19.89       17.76      1.96 o
  -1   6   8       67.90       66.70      8.24 o
   0   6   8        2.01        3.33      1.22 o
   1   6   8       27.01       28.84      1.50 o
   2   6   8       49.66       49.42      2.81 o
   3   6   8        1.89        3.15      1.60 o
   4   6   8        0.14        0.55      1.03 o
   5   6   8      369.88      400.05      5.98 o
   6   6   8       48.70       57.09      2.12 o
   7   6   8       17.39       18.74      1.12 o
  -7   7   8       27.63       27.40      1.06 o
  -6   7   8       15.21       15.86      2.32 o
  -5   7   8      196.76      170.84      2.95 o
  -4   7   8      243.95      218.00      2.93 o
  -3   7   8      338.00      321.07     16.92 o
  -2   7   8       50.01       45.69      2.49 o
  -1   7   8       40.33       42.42      4.11 o
   0   7   8       24.96       23.11      2.40 o
   1   7   8        0.01       -0.32      1.16 o
   2   7   8       44.07       40.52      2.32 o
   3   7   8       70.77       71.18      2.85 o
   4   7   8      254.97      250.53      4.49 o
   5   7   8        2.24        4.38      1.15 o
   6   7   8        1.99        1.46      1.19 o
  -5   8   8       35.49       22.50      1.02 o
  -4   8   8        6.69        4.33      1.09 o
  -3   8   8       22.55       17.46      1.51 o
  -2   8   8        2.84        1.68      1.19 o
  -1   8   8       54.17       50.34      5.47 o
   0   8   8       41.71       39.46      1.26 o
   1   8   8       99.13      104.64      2.65 o
   2   8   8        2.09        2.19      1.08 o
   3   8   8      167.18      167.42      3.09 o
   4   8   8        0.01        0.74      0.99 o
 -11   0   9      212.33      209.75      3.36 o
  -9   0   9      612.04      547.05      7.22 o
  -7   0   9       40.01       33.77      2.06 o
  -5   0   9       23.84       19.19      1.21 o
  -3   0   9     5472.73     5188.04     52.18 o
  -1   0   9      471.54      462.38      3.08 o
   1   0   9      424.24      477.33     16.06 o
   3   0   9      371.66      385.69      4.81 o
   5   0   9     1544.90     1620.73     11.46 o
   7   0   9      615.69      512.63      6.87 o
   9   0   9        3.06        2.20      1.17 o
 -11   1   9       34.15       34.02      1.19 o
 -10   1   9        7.61        4.05      0.61 o
  -9   1   9        2.82        1.96      1.00 o
  -8   1   9        7.93        5.11      0.99 o
  -7   1   9       33.44       33.52      2.36 o
  -6   1   9       14.45       10.51      0.79 o
  -5   1   9      220.44      216.29      3.72 o
  -4   1   9       56.03       45.63      1.12 o
  -3   1   9       25.36       22.38      0.87 o
  -2   1   9       11.72        6.44      0.47 o
  -1   1   9     1952.26     1942.62      6.56 o
   0   1   9       44.40       45.72      1.60 o
   1   1   9      625.62      710.70     27.96 o
   2   1   9      371.08      410.23      4.26 o
   3   1   9      618.14      695.67      5.05 o
   4   1   9      580.33      587.65      7.04 o
   5   1   9      193.03      193.79      2.89 o
   6   1   9       27.64       25.44      1.09 o
   7   1   9      224.32      207.96      3.17 o
   8   1   9        2.32        2.61      1.49 o
   9   1   9       44.24       48.73      1.56 o
  10   1   9        1.56        4.18      0.72 o
 -11   2   9       83.49       83.72      1.75 o
 -10   2   9       11.34       11.21      0.82 o
  -9   2   9      151.56      131.41      3.42 o
  -8   2   9        3.72        4.92      1.05 o
  -7   2   9      480.54      466.86     21.82 o
  -6   2   9      437.84      418.83      5.37 o
  -5   2   9      760.92      805.21      6.67 o
  -4   2   9       43.03       50.14      1.79 o
  -3   2   9      345.39      373.16      4.57 o
  -2   2   9        9.62        8.53      1.02 o
  -1   2   9       20.16       23.65      1.33 o
   0   2   9        0.02        2.88      0.87 o
   1   2   9      555.45      601.96      5.83 o
   2   2   9      774.01      780.87      5.12 o
   3   2   9       55.87       56.64      3.45 o
   4   2   9       38.35       34.82      1.80 o
   5   2   9      345.53      363.89      3.88 o
   6   2   9       30.86       33.81      3.44 o
   7   2   9      357.35      313.61      4.28 o
   8   2   9       62.91       56.81      2.39 o
   9   2   9        4.29        3.81      1.08 o
  10   2   9        0.14        0.04      0.79 o
 -11   3   9        5.75        3.26      0.61 o
 -10   3   9        2.36        5.24      0.65 o
  -9   3   9        1.77        0.97      1.02 o
  -8   3   9       23.04       24.87      1.17 o
  -7   3   9       39.82       41.87      1.72 o
  -6   3   9      203.67      213.71      7.20 o
  -5   3   9      503.67      528.83     16.41 o
  -4   3   9       14.64        9.41      1.30 o
  -3   3   9       68.74       66.15      2.30 o
  -2   3   9      217.20      206.18      3.76 o
  -1   3   9      423.01      450.53      5.52 o
   0   3   9        4.54        2.60      0.87 o
   1   3   9       52.60       56.62      4.02 o
   2   3   9       63.41       49.61      1.84 o
   3   3   9       21.22       19.67      1.07 o
   4   3   9      104.17      111.00      5.95 o
   5   3   9        3.78        2.28      1.06 o
   6   3   9      143.50      153.40      3.74 o
   7   3   9      141.60      142.58      3.61 o
   8   3   9        5.88        4.45      1.28 o
   9   3   9       14.04       16.30      1.23 o
  10   3   9       22.31       34.22      1.28 o
 -10   4   9        1.26        0.11      0.68 o
  -9   4   9        1.79        2.02      1.19 o
  -8   4   9       16.20       18.96      1.50 o
  -7   4   9      108.65      124.28      2.33 o
  -6   4   9     1087.89     1190.67     10.38 o
  -5   4   9       95.65      105.62      1.85 o
  -4   4   9       14.42       21.05      1.69 o
  -3   4   9       51.62       60.06      3.75 o
  -2   4   9       79.13       74.16      2.57 o
  -1   4   9        0.63        0.68      1.03 o
   0   4   9       98.99      106.66      2.05 o
   1   4   9       27.97       35.42      7.00 o
   2   4   9      501.86      540.29      9.89 o
   3   4   9      330.76      332.47      5.14 o
   4   4   9      460.95      446.40     10.14 o
   5   4   9      255.78      276.72     12.39 o
   6   4   9       38.14       40.09      2.07 o
   7   4   9       10.13       10.68      1.41 o
   8   4   9       17.36       18.98      1.38 o
   9   4   9        0.06       -0.75      0.75 o
  -9   5   9       32.68       41.85      1.45 o
  -8   5   9        0.13        0.56      0.91 o
  -7   5   9        2.73        2.98      1.05 o
  -6   5   9        0.04        2.06      1.84 o
  -5   5   9      122.02      120.60      2.77 o
  -4   5   9      191.00      188.25      9.92 o
  -3   5   9      143.38      141.25      4.16 o
  -2   5   9      136.81      133.20      3.59 o
  -1   5   9       52.18       80.42      8.64 o
   0   5   9        5.68        6.27      1.06 o
   1   5   9       88.60       82.50      2.03 o
   2   5   9       20.07       15.57      1.39 o
   3   5   9       78.13       67.58      2.90 o
   4   5   9      355.13      347.98      6.03 o
   5   5   9       21.44       22.57      2.00 o
   6   5   9        0.81        0.03      1.12 o
   7   5   9        9.80       12.12      1.12 o
   8   5   9        0.09        1.15      0.80 o
  -8   6   9       41.81       43.93      1.38 o
  -7   6   9       35.71       35.69      1.54 o
  -6   6   9       44.46       45.38      3.74 o
  -5   6   9       37.60       30.41      1.31 o
  -4   6   9      414.60      405.78     18.23 o
  -3   6   9      359.05      314.76      6.23 o
  -2   6   9      262.88      245.55      5.63 o
  -1   6   9        7.04       10.63      1.23 o
   0   6   9       24.81       21.30      1.31 o
   1   6   9        1.36        5.73      6.33 o
   2   6   9        0.21        1.44      1.19 o
   3   6   9      125.97      122.52      3.71 o
   4   6   9      858.28      835.05      8.94 o
   5   6   9      338.56      365.43      5.58 o
   6   6   9      102.42      106.87      2.73 o
  -6   7   9        5.54        5.30      0.81 o
  -5   7   9        6.41        8.01      0.78 o
  -4   7   9      174.19      143.74      3.78 o
  -3   7   9       20.71       18.97      1.87 o
  -2   7   9        0.13       -0.10      1.53 o
  -1   7   9        0.17        1.07      1.09 o
   0   7   9       21.25       20.10      1.57 o
   1   7   9        3.99        7.83      3.11 o
   2   7   9      107.82      117.11     12.09 o
   3   7   9       30.36       35.54      2.15 o
   4   7   9       35.78       34.22      1.96 o
   5   7   9       90.57       88.98      2.39 o
  -4   8   9        3.10        1.58      1.06 o
  -3   8   9      154.54      134.67      3.05 o
  -2   8   9       26.93       23.63      1.57 o
  -1   8   9       41.25       41.46      1.90 o
   0   8   9       31.36       33.21      2.76 o
   1   8   9       14.82       17.83      1.29 o
   2   8   9       12.01       10.78      1.18 o
   3   8   9        0.09        0.99      0.98 o
   4   8   9      190.63      184.79      2.58 o
 -10   0  10       30.54       29.23      1.68 o
  -8   0  10      579.73      483.33      7.18 o
  -6   0  10        4.17        2.79      0.95 o
  -4   0  10       58.63       42.78      1.71 o
  -2   0  10      407.14      402.72      3.08 o
   0   0  10      629.23      681.91      4.20 o
   2   0  10      478.93      522.62      4.47 o
   4   0  10      384.01      391.57      5.52 o
   6   0  10      242.17      199.32      4.16 o
   8   0  10       13.82       11.66      1.45 o
 -11   1  10        0.22        1.54      0.44 o
 -10   1  10       11.82        6.29      0.62 o
  -9   1  10       11.18        9.88      1.73 o
  -8   1  10      130.80      120.24      7.49 o
  -7   1  10      221.36      214.20      3.33 o
  -6   1  10      496.66      500.81      9.32 o
  -5   1  10      154.65      122.21      7.47 o
  -4   1  10        2.24        4.56      0.57 o
  -3   1  10        4.16        3.64      0.52 o
  -2   1  10       19.73       29.71      0.93 o
  -1   1  10      125.44      121.14      1.80 o
   0   1  10       24.11       32.67      1.52 o
   1   1  10      157.99      165.05      5.55 o
   2   1  10     1669.57     1802.11     11.24 o
   3   1  10      609.51      614.67      5.02 o
   4   1  10      631.86      631.84      7.57 o
   5   1  10      416.17      413.47      4.23 o
   6   1  10       19.22       31.35      8.72 o
   7   1  10       93.10       83.28      2.10 o
   8   1  10        5.53        7.70      0.90 o
   9   1  10        0.16        0.07      1.08 o
  10   1  10        0.01        0.72      0.71 o
 -11   2  10       22.59       32.44      1.26 o
 -10   2  10       12.56       10.38      0.74 o
  -9   2  10        6.25        4.73      0.70 o
  -8   2  10      257.75      239.62     11.62 o
  -7   2  10        0.48        1.29      1.08 o
  -6   2  10      116.64      106.48      5.37 o
  -5   2  10      414.07      403.16      5.11 o
  -4   2  10      152.75      166.48      3.23 o
  -3   2  10      120.41      126.61      2.85 o
  -2   2  10        0.01       -0.12      0.78 o
  -1   2  10      279.18      267.59      3.99 o
   0   2  10      210.14      235.10      4.00 o
   1   2  10        3.30        7.67      1.08 o
   2   2  10        3.17        5.74      0.80 o
   3   2  10      591.08      584.16     14.14 o
   4   2  10       22.01       17.08      1.31 o
   5   2  10      576.10      599.59     11.02 o
   6   2  10      180.25      165.51      7.18 o
   7   2  10       11.25        8.39      1.51 o
   8   2  10        2.13        2.68      1.27 o
   9   2  10       18.14       18.83      1.37 o
  10   2  10       61.67       63.07      1.68 o
 -10   3  10        0.28        0.51      0.94 o
  -9   3  10        1.81        2.34      0.80 o
  -8   3  10       35.82       33.58      2.20 o
  -7   3  10       31.27       32.22      4.25 o
  -6   3  10       99.01       99.07      8.18 o
  -5   3  10       20.78       32.47      3.69 o
  -4   3  10       36.23       39.13      1.93 o
  -3   3  10       77.81       74.07      2.46 o
  -2   3  10      294.35      339.97      5.11 o
  -1   3  10       85.68       80.63      2.53 o
   0   3  10        8.05        4.48      1.00 o
   1   3  10      234.17      260.50      3.15 o
   2   3  10      232.73      256.52      3.29 o
   3   3  10       35.82       65.45     25.17 o
   4   3  10       56.43       48.39      1.77 o
   5   3  10        8.08        7.25      1.79 o
   6   3  10      201.82      218.16      3.14 o
   7   3  10        2.15        3.02      1.41 o
   8   3  10        2.07        5.43      1.21 o
   9   3  10        4.96        9.17      0.80 o
 -10   4  10        0.18        0.51      0.66 o
  -9   4  10        1.25        4.27      1.14 o
  -8   4  10        7.59        7.24      1.36 o
  -7   4  10        0.36       -0.18      1.03 o
  -6   4  10       19.75       20.53      1.71 o
  -5   4  10     1134.89     1198.80     17.36 o
  -4   4  10       62.01       61.01      2.41 o
  -3   4  10       28.65       32.08      1.35 o
  -2   4  10      101.21      117.20      3.35 o
  -1   4  10      131.90      126.45      3.38 o
   0   4  10       25.87       24.41      0.95 o
   1   4  10      124.90      150.74      2.58 o
   2   4  10      111.41      121.00      1.98 o
   3   4  10        8.77       31.87      7.80 o
   4   4  10       46.30       45.89      2.46 o
   5   4  10      237.39      260.06      5.16 o
   6   4  10        1.37        0.95      1.53 o
   7   4  10       30.11       30.22      1.68 o
   8   4  10        7.36        7.52      0.85 o
   9   4  10        9.27       11.47      0.96 o
  -9   5  10        7.11        7.18      0.78 o
  -8   5  10      100.79       94.94      2.36 o
  -7   5  10       48.85       53.88      2.53 o
  -6   5  10      221.74      233.83      3.16 o
  -5   5  10        8.60        5.86      1.00 o
  -4   5  10        2.21        4.66      1.66 o
  -3   5  10        0.62        1.45      1.64 o
  -2   5  10      250.14      233.60      5.35 o
  -1   5  10       29.87       33.73      2.96 o
   0   5  10        0.33        4.17      2.48 o
   1   5  10       21.63       24.88      1.21 o
   2   5  10        7.04        6.51      1.64 o
   3   5  10      113.89      151.24      4.26 o
   4   5  10      987.79      953.55      9.86 o
   5   5  10       11.52       11.57      1.16 o
   6   5  10      702.87      729.60      5.16 o
   7   5  10        1.58        2.25      1.23 o
  -8   6  10       15.39       21.83      0.93 o
  -7   6  10      104.63      115.71      2.37 o
  -6   6  10       28.07       28.72      1.02 o
  -5   6  10      159.80      143.25      6.74 o
  -4   6  10       17.49       16.00      1.75 o
  -3   6  10        1.46       -0.12      1.66 o
  -2   6  10       10.13        6.21      1.74 o
  -1   6  10       36.45       31.63      2.71 o
   0   6  10        5.98        7.58      1.21 o
   1   6  10        0.00       -1.21      1.21 o
   2   6  10        3.58        3.41      1.17 o
   3   6  10        7.67        8.88      1.45 o
   4   6  10       57.21       55.69      2.64 o
   5   6  10      113.69      107.40      3.14 o
   6   6  10        0.08       -0.03      1.25 o
  -6   7  10        8.13        6.90      0.90 o
  -5   7  10        4.27        4.71      1.11 o
  -4   7  10       98.31       82.74      2.83 o
  -3   7  10       36.87       37.10      2.29 o
  -2   7  10      147.80      141.98      4.05 o
  -1   7  10        6.33        5.62      1.04 o
   0   7  10       23.86       35.27     14.45 o
   1   7  10        7.29        6.30      1.03 o
   2   7  10       29.55       28.63      1.32 o
   3   7  10      373.19      375.27      5.38 o
   4   7  10       96.83       97.47      2.71 o
   5   7  10       36.15       36.48      1.55 o
  -3   8  10        6.33        6.27      1.04 o
  -2   8  10      150.83      140.64      3.09 o
  -1   8  10        5.98        6.11      1.13 o
   0   8  10        1.64        2.26      1.02 o
   1   8  10        4.01        4.46      1.03 o
   2   8  10       42.88       40.84      1.62 o
   3   8  10       93.66       99.71      2.12 o
 -11   0  11       59.87       63.50      1.70 o
  -9   0  11       94.23       91.88      3.00 o
  -7   0  11      512.03      476.08      7.07 o
  -5   0  11       34.62       30.06      1.57 o
  -3   0  11      212.21      216.50     10.22 o
  -1   0  11      930.56      967.32      5.05 o
   1   0  11        0.94        0.65      0.96 o
   3   0  11      270.30      272.42      4.51 o
   5   0  11      135.03      161.58      3.46 o
   7   0  11      561.34      513.35      6.66 o
   9   0  11        2.72        4.90      0.84 o
 -11   1  11       40.97       50.69      0.92 o
 -10   1  11        0.56        1.27      0.55 o
  -9   1  11        0.38        1.12      0.88 o
  -8   1  11        8.44        8.44      1.04 o
  -7   1  11       72.81       59.07      1.87 o
  -6   1  11        0.12        0.56      0.73 o
  -5   1  11       43.84       42.73      1.53 o
  -4   1  11       40.14       34.83      1.02 o
  -3   1  11        5.73       11.94      1.67 o
  -2   1  11      114.73      143.24      2.80 o
  -1   1  11      120.71      151.28      2.96 o
   0   1  11        0.86        1.72      0.51 o
   1   1  11      938.34      999.03     29.46 o
   2   1  11       51.55       63.70      1.28 o
   3   1  11       89.06       92.03      3.05 o
   4   1  11       24.50       28.40      1.08 o
   5   1  11      424.43      443.88      8.33 o
   6   1  11       67.26       76.19      2.17 o
   7   1  11       46.22       37.49      1.17 o
   8   1  11       32.24       29.96      1.27 o
   9   1  11       24.13       24.55      1.06 o
 -11   2  11       48.00       67.46      1.58 o
 -10   2  11        0.99        0.64      0.92 o
  -9   2  11       48.69       45.20      1.75 o
  -8   2  11        3.73        1.72      1.40 o
  -7   2  11      395.13      376.32     10.57 o
  -6   2  11      169.59      163.80      2.80 o
  -5   2  11       82.79       77.75      1.90 o
  -4   2  11      272.25      304.25      4.42 o
  -3   2  11       78.97       72.75      2.27 o
  -2   2  11        1.08        0.65      0.87 o
  -1   2  11      104.70      101.62      2.66 o
   0   2  11      258.76      228.33      3.90 o
   1   2  11       94.67       91.20      2.63 o
   2   2  11       30.17       37.17      2.15 o
   3   2  11        8.82       12.23      1.07 o
   4   2  11        0.88        1.09      1.26 o
   5   2  11        1.09        3.34      1.87 o
   6   2  11       53.90       50.45      2.21 o
   7   2  11      501.59      541.74      6.64 o
   8   2  11       30.36       28.92      1.63 o
   9   2  11        1.30        1.86      0.76 o
 -10   3  11        3.75        5.48      0.94 o
  -9   3  11       43.76       45.92      2.08 o
  -8   3  11        2.08        3.81      1.45 o
  -7   3  11      208.26      208.36      3.17 o
  -6   3  11      567.83      551.89      6.13 o
  -5   3  11       18.41       17.51      1.85 o
  -4   3  11     1822.76     1919.62     20.44 o
  -3   3  11        0.45        1.11      1.29 o
  -2   3  11        0.03        0.80      0.98 o
  -1   3  11      155.76      159.15      3.52 o
   0   3  11       22.18       19.75      1.49 o
   1   3  11      177.67      200.20      6.39 o
   2   3  11       12.26       13.88      1.02 o
   3   3  11      289.25      297.99      4.84 o
   4   3  11      229.47      227.03      4.06 o
   5   3  11      251.46      258.30      5.06 o
   6   3  11       18.52       24.42      2.03 o
   7   3  11       11.04       10.64      1.45 o
   8   3  11        2.96        3.07      0.89 o
   9   3  11       17.63       16.19      1.28 o
  -9   4  11       53.84       50.05      3.74 o
  -8   4  11       16.93       24.95      1.63 o
  -7   4  11       56.41       57.70      1.66 o
  -6   4  11       14.95       13.99      1.14 o
  -5   4  11       57.04       58.09      1.87 o
  -4   4  11      183.25      189.75      3.05 o
  -3   4  11      162.87      176.48      3.17 o
  -2   4  11        3.74        3.40      1.12 o
  -1   4  11        5.22       11.19      1.12 o
   0   4  11      204.18      189.44      2.81 o
   1   4  11        1.58        2.34      0.85 o
   2   4  11        9.39       11.37      1.55 o
   3   4  11      168.80      163.02      2.80 o
   4   4  11      402.28      381.35      6.35 o
   5   4  11      221.39      213.89      4.76 o
   6   4  11       23.19       21.35      1.83 o
   7   4  11        2.84        3.86      1.29 o
   8   4  11        3.95        5.52      1.12 o
  -8   5  11      115.62      118.31      2.39 o
  -7   5  11      127.61      129.94      3.98 o
  -6   5  11       14.79       16.21      0.93 o
  -5   5  11      279.92      283.26      5.53 o
  -4   5  11      426.97      431.23      7.01 o
  -3   5  11      308.39      282.17      5.89 o
  -2   5  11       42.85       35.19      2.29 o
  -1   5  11       48.69       51.54      2.39 o
   0   5  11       49.96       46.56      2.43 o
   1   5  11        4.52        5.36      1.71 o
   2   5  11       23.44       29.16      2.26 o
   3   5  11      164.21      162.28      4.30 o
   4   5  11       42.62       40.80      2.50 o
   5   5  11        0.65        3.36      1.12 o
   6   5  11      101.24      115.47      2.07 o
   7   5  11       55.84       54.61      1.76 o
  -7   6  11       42.28       42.74      1.35 o
  -6   6  11       83.87       86.86      1.72 o
  -5   6  11       17.96       16.28      1.59 o
  -4   6  11       11.96        5.85      1.56 o
  -3   6  11        5.87        7.28      1.62 o
  -2   6  11      106.91      106.70      3.85 o
  -1   6  11       27.95       34.39      1.60 o
   0   6  11       81.63       87.27      2.34 o
   1   6  11        1.89        2.37      1.15 o
   2   6  11       68.16       73.62      2.20 o
   3   6  11       33.24       33.40      1.53 o
   4   6  11       74.39       69.05      2.78 o
   5   6  11       27.55       27.75      1.81 o
   6   6  11        0.68        1.27      1.23 o
  -5   7  11       65.19       64.69      2.85 o
  -4   7  11       57.43       56.90      2.30 o
  -3   7  11       36.09       36.12      2.14 o
  -2   7  11       19.44       17.17      1.78 o
  -1   7  11       26.42       23.39      1.21 o
   0   7  11       31.89       34.75      1.43 o
   1   7  11        0.76        1.27      0.96 o
   2   7  11       32.69       33.04      2.40 o
   3   7  11       20.52       20.81      1.66 o
   4   7  11       20.37       20.20      1.37 o
   5   7  11       17.83       17.72      1.12 o
  -3   8  11       49.16       55.98      1.74 o
  -2   8  11        2.15        2.54      1.02 o
  -1   8  11       27.02       25.09      1.44 o
   0   8  11       36.93       30.66      2.49 o
   1   8  11        1.53        3.77      0.99 o
   2   8  11        4.45        3.19      0.92 o
 -10   0  12       81.29       77.35      2.29 o
  -8   0  12      416.13      364.89      6.16 o
  -6   0  12       95.51       84.22      1.96 o
  -4   0  12       49.14       47.50      1.96 o
  -2   0  12      445.52      415.35      7.73 o
   0   0  12       70.61       64.79      3.75 o
   2   0  12      488.66      448.70      5.64 o
   4   0  12       52.52       58.44      2.49 o
   6   0  12      498.32      444.88      6.08 o
   8   0  12       31.49       32.81      1.28 o
 -11   1  12       18.76       26.04      1.87 o
 -10   1  12        2.95        4.49      0.54 o
  -9   1  12        0.10       -0.32      0.85 o
  -8   1  12        1.40        0.71      0.99 o
  -7   1  12       10.42       13.34      1.49 o
  -6   1  12      421.95      386.28      4.16 o
  -5   1  12       82.24       64.85      1.78 o
  -4   1  12       29.21       26.25      2.80 o
  -3   1  12        0.12        2.63      0.57 o
  -2   1  12     3987.90     3804.26     28.98 o
  -1   1  12       88.37       75.48      1.53 o
   0   1  12       24.19       19.86      1.38 o
   1   1  12      221.90      252.21      4.70 o
   2   1  12      380.05      404.95      4.18 o
   3   1  12      174.72      194.48      3.55 o
   4   1  12      158.64      165.04      2.91 o
   5   1  12      122.07      118.50      1.91 o
   6   1  12      248.18      244.96      3.22 o
   7   1  12        2.23        1.41      0.86 o
   8   1  12        0.12        0.98      0.90 o
   9   1  12       28.10       31.90      1.12 o
 -10   2  12       47.43       41.01      1.01 o
  -9   2  12       14.49       15.44      0.89 o
  -8   2  12       73.82       66.66      2.88 o
  -7   2  12        2.89        3.36      1.02 o
  -6   2  12       67.95       64.82      1.83 o
  -5   2  12      433.12      412.15      4.21 o
  -4   2  12       61.18       60.58      1.87 o
  -3   2  12      259.28      260.52      4.26 o
  -2   2  12       31.70       31.36      1.73 o
  -1   2  12      121.09      106.28      2.78 o
   0   2  12       38.00       30.68      1.67 o
   1   2  12      116.01      114.39      3.19 o
   2   2  12      390.94      382.90      4.21 o
   3   2  12      223.88      241.67      2.41 o
   4   2  12      470.24      462.79     10.02 o
   5   2  12      236.24      227.34      4.80 o
   6   2  12       25.80       25.78      2.03 o
   7   2  12        0.01        3.55      1.47 o
   8   2  12        2.51        1.86      1.36 o
   9   2  12       17.02       21.17      1.41 o
 -10   3  12       11.83       14.78      0.96 o
  -9   3  12        3.54        4.34      1.08 o
  -8   3  12        1.75        2.11      1.30 o
  -7   3  12      266.90      276.54      3.64 o
  -6   3  12      914.18      888.97      6.51 o
  -5   3  12     1339.41     1251.47     12.18 o
  -4   3  12      699.28      729.06      6.29 o
  -3   3  12      481.61      460.51      4.28 o
  -2   3  12      243.14      279.34      5.46 o
  -1   3  12        0.63        0.07      1.17 o
   0   3  12       31.02       36.42      1.99 o
   1   3  12      651.94      652.27     16.59 o
   2   3  12      789.77      830.68      4.98 o
   3   3  12     1225.41     1207.31      7.45 o
   4   3  12        3.12        4.03      1.76 o
   5   3  12      374.75      370.90      6.09 o
   6   3  12       84.22       90.41      3.13 o
   7   3  12       37.96       39.73      2.29 o
   8   3  12       23.72       26.70      1.85 o
   9   3  12       57.07       70.86      1.86 o
  -9   4  12       36.85       43.10      5.17 o
  -8   4  12       33.06       32.35      1.65 o
  -7   4  12        3.49        4.40      0.95 o
  -6   4  12       66.66       67.51      1.90 o
  -5   4  12      617.68      665.15     23.27 o
  -4   4  12       14.07       13.84      1.25 o
  -3   4  12       16.30       17.15      1.21 o
  -2   4  12       52.39       55.00      1.60 o
  -1   4  12       77.36       72.43      1.97 o
   0   4  12        2.58        2.60      1.03 o
   1   4  12      203.14      199.25      3.61 o
   2   4  12        7.31        7.99      1.18 o
   3   4  12       85.66       83.61      2.55 o
   4   4  12       12.50       14.56      1.34 o
   5   4  12       46.42       41.79      1.63 o
   6   4  12      177.29      196.42      5.73 o
   7   4  12       69.00       67.96      2.43 o
   8   4  12       20.14       18.56      1.28 o
  -8   5  12        0.20        0.39      0.85 o
  -7   5  12       19.79       22.28      1.33 o
  -6   5  12      183.09      203.47      6.99 o
  -5   5  12       22.07       20.76      1.80 o
  -4   5  12       79.16       76.29      3.08 o
  -3   5  12       15.71       15.26      1.74 o
  -2   5  12       29.16       29.81      2.37 o
  -1   5  12       18.90       17.85      1.80 o
   0   5  12       71.55       71.89      2.89 o
   1   5  12      130.88      156.44      4.22 o
   2   5  12      145.75      135.31      3.96 o
   3   5  12      238.32      241.35      5.15 o
   4   5  12       45.15       81.51      3.62 o
   5   5  12      564.20      582.63      4.63 o
   6   5  12        9.77       10.07      0.95 o
   7   5  12       11.44       10.01      1.17 o
  -7   6  12       87.12       97.84      1.73 o
  -6   6  12       10.90       16.49      0.90 o
  -5   6  12        3.25        3.72      1.33 o
  -4   6  12       31.43       30.49      2.13 o
  -3   6  12      200.74      187.63      4.71 o
  -2   6  12       90.04       90.86      3.53 o
  -1   6  12       30.12       27.41      1.37 o
   0   6  12        2.39        2.23      1.15 o
   1   6  12      104.95       98.25      2.43 o
   2   6  12       42.25       50.37      3.97 o
   3   6  12      153.78      166.64      5.43 o
   4   6  12        1.46        3.71      1.36 o
   5   6  12      116.18      115.79      2.83 o
  -5   7  12      110.77      106.07      5.29 o
  -4   7  12       32.62       27.56      1.66 o
  -3   7  12       63.79       53.96      2.43 o
  -2   7  12       49.27       46.15      2.33 o
  -1   7  12        0.44        0.55      1.43 o
   0   7  12        7.32        9.18      0.99 o
   1   7  12        3.10        6.95      1.01 o
   2   7  12        9.96        6.13      0.94 o
   3   7  12       10.87       10.37      1.34 o
   4   7  12       33.87       45.52      1.80 o
  -3   8  12      158.99      177.72      3.15 o
  -2   8  12       30.73       26.06      1.25 o
  -1   8  12        0.48        1.37      0.98 o
   0   8  12        0.09        0.39      1.03 o
  -9   0  13        1.64        2.01      1.18 o
  -7   0  13      358.36      262.78      5.34 o
  -5   0  13        8.10       11.29      0.94 o
  -3   0  13      173.24      201.34     10.23 o
  -1   0  13      294.26      314.72      3.25 o
   1   0  13       15.51       14.59      1.52 o
   3   0  13      175.20      162.59      2.73 o
   5   0  13      164.01      160.13      4.13 o
   7   0  13       23.57       22.58      1.21 o
 -10   1  13        0.17        0.15      0.50 o
  -9   1  13        1.20        1.05      0.81 o
  -8   1  13        1.65        1.78      0.96 o
  -7   1  13      191.54      167.90      3.02 o
  -6   1  13      102.56       96.14      1.78 o
  -5   1  13       16.76       11.01      0.73 o
  -4   1  13      173.92      143.60      2.45 o
  -3   1  13      311.99      324.77      5.93 o
  -2   1  13      327.25      296.27      3.17 o
  -1   1  13      159.40      138.21      2.69 o
   0   1  13        4.81        6.65      0.87 o
   1   1  13        0.66        1.09      1.26 o
   2   1  13       90.60       91.02      1.48 o
   3   1  13      834.23      873.91      5.13 o
   4   1  13      112.75      121.27      2.33 o
   5   1  13      297.63      288.96      4.49 o
   6   1  13      146.76      150.16      2.83 o
   7   1  13        1.28       -0.88      0.88 o
   8   1  13        5.61        6.69      0.92 o
   9   1  13      133.53      145.52      2.61 o
 -10   2  13        1.87        4.03      0.87 o
  -9   2  13        2.18        0.04      1.16 o
  -8   2  13        1.17        2.80      1.38 o
  -7   2  13       58.63       74.98     23.27 o
  -6   2  13       31.29       29.46      1.42 o
  -5   2  13      452.97      421.14      4.36 o
  -4   2  13      205.73      190.04      2.79 o
  -3   2  13       23.98       14.45      1.13 o
  -2   2  13        0.73        0.17      1.03 o
  -1   2  13        4.76        2.79      1.07 o
   0   2  13        1.39        2.46      0.93 o
   1   2  13        0.01        1.39      0.83 o
   2   2  13      163.32      168.46      2.02 o
   3   2  13      111.10       97.88      1.67 o
   4   2  13      451.35      434.57     14.75 o
   5   2  13      215.96      207.53      3.43 o
   6   2  13      133.48      140.75      2.77 o
   7   2  13       68.25       62.91      2.78 o
   8   2  13       41.83       45.93      2.11 o
   9   2  13       11.21        9.60      0.98 o
 -10   3  13        3.76        4.45      0.79 o
  -9   3  13        9.86       13.49      1.22 o
  -8   3  13        5.13        5.20      1.31 o
  -7   3  13      217.33      288.31     63.36 o
  -6   3  13      100.65       91.42      2.21 o
  -5   3  13        5.98        7.17      0.97 o
  -4   3  13       10.19        7.52      1.01 o
  -3   3  13      253.86      246.15      5.64 o
  -2   3  13       40.72       40.23      1.41 o
  -1   3  13        9.01        6.73      0.90 o
   0   3  13      120.32      109.44      1.95 o
   1   3  13      163.27      164.62      3.08 o
   2   3  13       16.80       12.75      0.85 o
   3   3  13      463.51      449.41      4.79 o
   4   3  13        1.64       -0.33      1.28 o
   5   3  13        7.24        5.97      1.12 o
   6   3  13      142.95      150.06      2.77 o
   7   3  13        0.36        0.90      1.30 o
   8   3  13        0.07        0.71      1.11 o
  -9   4  13        0.34        0.64      0.60 o
  -8   4  13        0.53        1.60      1.50 o
  -7   4  13      117.81      129.00      2.28 o
  -6   4  13        4.55        6.40      1.77 o
  -5   4  13       51.42       55.15      1.41 o
  -4   4  13      714.41      765.52      6.13 o
  -3   4  13       16.96       16.47      1.18 o
  -2   4  13        0.01       -1.53      1.53 o
  -1   4  13        7.11        9.91      1.06 o
   0   4  13       11.56       12.34      1.20 o
   1   4  13        3.63        4.88      1.65 o
   2   4  13        5.73        8.36      1.21 o
   3   4  13      142.99      139.74      2.71 o
   4   4  13       60.20       57.90      1.87 o
   5   4  13       61.30       63.32      1.88 o
   6   4  13        0.01        1.27      1.02 o
   7   4  13      132.72      132.69      3.00 o
   8   4  13        0.77        1.53      0.97 o
  -7   5  13       58.39       88.11      2.27 o
  -6   5  13        2.99        2.53      1.06 o
  -5   5  13       42.87       43.96      2.25 o
  -4   5  13        0.01        2.32      1.60 o
  -3   5  13        3.27        2.16      1.68 o
  -2   5  13      105.93       96.45      3.54 o
  -1   5  13       26.40       26.21      1.99 o
   0   5  13        0.02        3.11      1.72 o
   1   5  13      277.45      274.94      5.47 o
   2   5  13        5.14        4.26      1.64 o
   3   5  13       14.92       73.41      3.48 o
   4   5  13        0.59        0.25      1.49 o
   5   5  13        0.62        1.86      1.12 o
   6   5  13      145.08      156.61      5.87 o
  -6   6  13      164.18      177.25      2.12 o
  -5   6  13       48.13       51.88      1.79 o
  -4   6  13        7.31       11.99      1.47 o
  -3   6  13        4.95        6.26      1.55 o
  -2   6  13       93.18       89.89      3.46 o
  -1   6  13       63.41       70.72      1.97 o
   0   6  13        0.12       10.50      4.22 o
   1   6  13       35.29       37.18      1.69 o
   2   6  13       66.05       67.80      3.24 o
   3   6  13       21.40       24.40      1.81 o
   4   6  13       10.47       12.05      1.43 o
   5   6  13        4.27        4.09      1.10 o
  -5   7  13       55.45       52.57      1.42 o
  -4   7  13        8.90       10.08      1.81 o
  -3   7  13      127.66      124.38      3.16 o
  -2   7  13       34.65       27.54      1.82 o
  -1   7  13      111.48      118.20      3.30 o
   0   7  13        6.78        2.48      0.89 o
   1   7  13       39.69       38.48      1.44 o
   2   7  13        1.27        0.94      0.84 o
   3   7  13      119.97      120.30      2.64 o
   4   7  13       25.90       30.70      1.29 o
 -10   0  14       68.34       61.01      1.57 o
  -8   0  14       40.40       50.31      2.40 o
  -6   0  14     1346.00     1181.67     10.79 o
  -4   0  14        9.72        9.01      0.88 o
  -2   0  14      168.92      159.40      2.47 o
   0   0  14      914.81      876.74      8.78 o
   2   0  14      198.81      215.78      4.69 o
   4   0  14       81.55       76.03      2.95 o
   6   0  14      147.88      144.91      3.97 o
   8   0  14       29.86       26.76      1.46 o
 -10   1  14       39.87       46.42      2.78 o
  -9   1  14        0.11        0.06      1.11 o
  -8   1  14      102.71      108.39      2.65 o
  -7   1  14       13.37       12.13      1.08 o
  -6   1  14      857.13      787.23      8.37 o
  -5   1  14      102.52       91.15      1.91 o
  -4   1  14        2.87        2.11      0.64 o
  -3   1  14        1.43        0.87      0.52 o
  -2   1  14      413.60      417.63     11.71 o
  -1   1  14      263.60      268.44      3.12 o
   0   1  14      146.84      131.99      2.46 o
   1   1  14        2.23        1.87      0.79 o
   2   1  14      919.14      949.99      5.34 o
   3   1  14      239.13      238.64      2.83 o
   4   1  14      379.89      344.27      3.43 o
   5   1  14      194.50      198.04      3.27 o
   6   1  14      148.80      128.37      2.61 o
   7   1  14       97.64       94.83      3.22 o
   8   1  14       16.48       11.88      1.30 o
 -10   2  14       66.43       70.34      1.84 o
  -9   2  14        0.28       -1.05      1.05 o
  -8   2  14       81.81       86.14      3.08 o
  -7   2  14       23.24       16.07      1.17 o
  -6   2  14      263.36      235.74      3.40 o
  -5   2  14        1.06        1.48      0.90 o
  -4   2  14      526.23      474.31      4.01 o
  -3   2  14      461.28      389.45      5.37 o
  -2   2  14       90.10       82.57      1.45 o
  -1   2  14      120.22      116.84      1.65 o
   0   2  14      102.93      103.39      2.49 o
   1   2  14       57.26       49.18      1.05 o
   2   2  14       52.87       67.13      1.47 o
   3   2  14       82.72       74.76      2.10 o
   4   2  14       12.10       13.31      1.29 o
   5   2  14      216.67      208.85      3.39 o
   6   2  14      292.37      285.47      5.66 o
   7   2  14       61.80       64.11      2.69 o
   8   2  14        1.30        0.62      1.13 o
  -9   3  14        0.11        1.31      0.96 o
  -8   3  14        0.43        0.40      1.24 o
  -7   3  14       10.66       11.16      1.08 o
  -6   3  14      237.58      235.86     10.50 o
  -5   3  14      115.80      107.54      2.36 o
  -4   3  14        3.76        6.59      2.90 o
  -3   3  14        2.50        3.38      1.19 o
  -2   3  14      129.33      150.38      2.59 o
  -1   3  14      164.74      143.24      2.85 o
   0   3  14        0.11        0.93      0.85 o
   1   3  14      162.76      168.20      2.57 o
   2   3  14      567.49      529.72     12.73 o
   3   3  14      134.68      126.70      2.68 o
   4   3  14       39.57       34.86      1.63 o
   5   3  14        0.05        1.77      1.48 o
   6   3  14       45.15       36.88      1.54 o
   7   3  14       15.47       15.61      1.59 o
   8   3  14       25.61       27.97      1.40 o
  -8   4  14       48.21       50.28      1.76 o
  -7   4  14        8.90        6.85      1.01 o
  -6   4  14       25.13       26.39      2.49 o
  -5   4  14       74.77       75.73      1.61 o
  -4   4  14       49.62       48.23      1.70 o
  -3   4  14     1215.24     1161.91     46.44 o
  -2   4  14        1.90        1.25      1.41 o
  -1   4  14      128.66      122.35      2.32 o
   0   4  14        9.34        8.28      1.05 o
   1   4  14      283.07      274.03      5.43 o
   2   4  14        9.27       26.27     12.16 o
   3   4  14        4.28        5.13      2.18 o
   4   4  14        4.73        5.95      1.10 o
   5   4  14      190.05      198.67      5.58 o
   6   4  14       58.71       60.99      1.62 o
   7   4  14      101.41      111.60      2.54 o
  -7   5  14       64.65       66.74      1.88 o
  -6   5  14        7.23        8.25      1.14 o
  -5   5  14       20.35       23.73      2.09 o
  -4   5  14       81.22       84.79      3.07 o
  -3   5  14        7.56        9.29      1.61 o
  -2   5  14        8.05        4.20      1.60 o
  -1   5  14       49.99       53.38      2.35 o
   0   5  14       79.03       69.64      2.95 o
   1   5  14      106.27      118.44      3.70 o
   2   5  14      265.56      258.44      5.32 o
   3   5  14       24.66       23.97      2.10 o
   4   5  14      102.33      109.93      3.30 o
   5   5  14       46.03       47.12      1.38 o
   6   5  14       63.44       67.49      1.83 o
  -6   6  14       59.22       68.11      1.78 o
  -5   6  14       62.45       76.04      2.07 o
  -4   6  14       50.08       57.88      2.39 o
  -3   6  14       49.93       47.34      2.37 o
  -2   6  14        2.02        3.22      1.49 o
  -1   6  14      394.59      378.94      4.00 o
   0   6  14       64.71       57.36      1.81 o
   1   6  14      312.23      311.07      3.82 o
   2   6  14        1.19        2.75      1.02 o
   3   6  14        1.68        4.66      0.97 o
   4   6  14        5.62        5.78      1.27 o
   5   6  14       24.49       23.25      1.24 o
  -4   7  14      101.57      102.09      2.95 o
  -3   7  14       33.08       36.43      2.24 o
  -2   7  14        0.36        2.00      1.10 o
  -1   7  14        2.03        2.07      1.16 o
   0   7  14       14.31       10.02      0.88 o
   1   7  14       15.76       18.19      0.94 o
   2   7  14        8.88       10.84      2.31 o
   3   7  14       21.39       23.71      1.25 o
  -9   0  15       81.42       69.75      2.22 o
  -7   0  15        0.01        0.91      1.42 o
  -5   0  15      198.05      184.13      4.23 o
  -3   0  15      130.22      105.22      2.85 o
  -1   0  15      968.57      951.70     10.03 o
   1   0  15       10.62        9.07      1.61 o
   3   0  15      257.34      215.57      4.83 o
   5   0  15        0.36        1.90      1.56 o
   7   0  15       64.72       71.88      2.52 o
 -10   1  15        0.11        0.69      0.75 o
  -9   1  15       56.84       55.15      1.32 o
  -8   1  15        1.73        3.09      0.88 o
  -7   1  15     1241.18     1172.24     26.05 o
  -6   1  15        0.54        1.59      1.01 o
  -5   1  15      532.98      483.51     11.46 o
  -4   1  15        0.64       -0.09      0.79 o
  -3   1  15      399.43      405.21      3.75 o
  -2   1  15        0.00        0.98      0.58 o
  -1   1  15        0.22        1.96      0.72 o
   0   1  15       32.03       24.62      0.90 o
   1   1  15        0.24        3.52      1.50 o
   2   1  15      123.69      114.35      2.08 o
   3   1  15      250.16      219.47      4.81 o
   4   1  15        2.19        2.65      1.17 o
   5   1  15       35.32       40.87      1.68 o
   6   1  15       52.62       54.31      1.76 o
   7   1  15        4.11        2.50      1.34 o
   8   1  15       50.54       51.34      1.88 o
 -10   2  15       67.43       98.42      1.83 o
  -9   2  15       34.86       31.51      1.67 o
  -8   2  15       28.63       28.96      1.89 o
  -7   2  15       36.24       42.29      2.35 o
  -6   2  15       27.40       22.87      1.28 o
  -5   2  15        0.04        0.10      1.19 o
  -4   2  15       42.72       38.22      1.43 o
  -3   2  15      686.55      650.46      7.89 o
  -2   2  15       26.44       26.66      0.82 o
  -1   2  15       59.46       55.63      1.05 o
   0   2  15       40.28       35.96      1.59 o
   1   2  15        1.82       10.51      3.20 o
   2   2  15       33.44       30.79      1.25 o
   3   2  15       42.20       39.74      1.32 o
   4   2  15       25.37       22.09      1.41 o
   5   2  15       31.94       36.05      1.68 o
   6   2  15      173.21      180.21      4.39 o
   7   2  15       41.36       44.25      2.21 o
   8   2  15       15.14       16.04      1.27 o
  -9   3  15        0.01        0.20      0.87 o
  -8   3  15        0.18        0.87      1.12 o
  -7   3  15      126.85      127.06      2.45 o
  -6   3  15       93.35       92.65      2.17 o
  -5   3  15        7.16        8.62      0.97 o
  -4   3  15      154.80      178.07      8.32 o
  -3   3  15      463.83      431.78      7.28 o
  -2   3  15        7.17       10.64      1.38 o
  -1   3  15       36.35       28.00      1.07 o
   0   3  15       37.86       38.22      1.55 o
   1   3  15      158.16      146.39      5.40 o
   2   3  15      212.30      189.13      4.80 o
   3   3  15       25.94       18.10      1.32 o
   4   3  15       26.21       29.24      1.54 o
   5   3  15       77.11       83.38      2.18 o
   6   3  15       26.63       33.61      2.08 o
   7   3  15       15.60       31.14      1.73 o
  -8   4  15       19.24       23.03      1.22 o
  -7   4  15       75.33       81.77      1.70 o
  -6   4  15       25.29       25.47      1.34 o
  -5   4  15       13.27       16.56      1.29 o
  -4   4  15      102.52      106.67      2.04 o
  -3   4  15       16.13       16.93      1.14 o
  -2   4  15      357.99      341.10      5.33 o
  -1   4  15      138.51      121.86      4.15 o
   0   4  15       19.48       20.66      2.69 o
   1   4  15       68.57       67.68      1.89 o
   2   4  15       33.41       31.19      1.44 o
   3   4  15       15.00       12.17      1.18 o
   4   4  15       95.48       89.36      2.16 o
   5   4  15        0.78        2.02      0.97 o
   6   4  15      179.62      197.90      3.55 o
   7   4  15       20.12       19.50      1.12 o
  -7   5  15        1.45        2.32      0.86 o
  -6   5  15       13.97       18.24      1.31 o
  -5   5  15       22.31       26.37      1.17 o
  -4   5  15        1.12        1.48      0.91 o
  -3   5  15       49.12       48.32      2.52 o
  -2   5  15       99.68       94.03      3.47 o
  -1   5  15       53.21       59.78      2.49 o
   0   5  15        3.02        7.75      1.61 o
   1   5  15      261.13      262.49      5.14 o
   2   5  15        7.81        8.54      1.64 o
   3   5  15       52.98       49.13      2.53 o
   4   5  15       31.78       31.95      2.00 o
   5   5  15       22.67       23.70      1.51 o
  -6   6  15        6.61        6.44      0.71 o
  -5   6  15       13.35       14.83      1.21 o
  -4   6  15      122.00      145.24      2.34 o
  -3   6  15        0.39       -0.17      1.34 o
  -2   6  15        5.68        6.23      1.41 o
  -1   6  15        2.42        0.86      1.04 o
   0   6  15        0.07        0.57      0.98 o
   1   6  15        7.54        6.57      1.33 o
   2   6  15       28.71       27.40      1.30 o
   3   6  15        3.50        4.01      1.08 o
   4   6  15        1.78        2.10      1.03 o
  -4   7  15        5.57        5.59      0.66 o
  -3   7  15        7.88        6.83      1.74 o
  -2   7  15      126.25      136.95      3.50 o
  -1   7  15       13.20       11.37      0.69 o
   0   7  15        5.12        5.97      0.78 o
   1   7  15       48.30       46.68      2.27 o
   2   7  15        0.65        0.53      0.97 o
  -8   0  16       89.75       92.24      2.79 o
  -6   0  16      309.44      313.29      5.57 o
  -4   0  16      256.30      235.32      4.57 o
  -2   0  16      324.11      316.65      7.91 o
   0   0  16       61.90       55.16      2.60 o
   2   0  16      337.22      293.75      5.56 o
   4   0  16      118.79      108.56      3.71 o
   6   0  16       19.84       16.83      1.67 o
  -9   1  16       54.23       61.05      1.24 o
  -8   1  16        0.02        0.19      0.80 o
  -7   1  16       32.41       32.26      1.39 o
  -6   1  16       47.75       32.38      1.41 o
  -5   1  16        0.08        0.12      0.76 o
  -4   1  16      149.17      143.13      2.55 o
  -3   1  16      110.77      104.87      2.09 o
  -2   1  16       12.23       11.78      0.63 o
  -1   1  16        9.16        8.79      0.60 o
   0   1  16       38.00       37.38      1.39 o
   1   1  16       67.89       60.71      1.67 o
   2   1  16     1336.18     1208.02      7.24 o
   3   1  16      108.62      111.63      2.58 o
   4   1  16      340.06      326.72      8.81 o
   5   1  16       52.15       53.00      1.81 o
   6   1  16       10.18       19.29      1.90 o
   7   1  16        0.51        2.44      1.20 o
  -9   2  16       21.27       24.44      1.30 o
  -8   2  16        2.88        5.05      1.15 o
  -7   2  16        0.66       -0.27      1.38 o
  -6   2  16       93.93      100.21      8.34 o
  -5   2  16       26.35       21.09      1.20 o
  -4   2  16      216.17      193.71     12.33 o
  -3   2  16      141.06      129.63      4.52 o
  -2   2  16      544.68      496.00     17.31 o
  -1   2  16       80.99       85.52      1.39 o
   0   2  16      224.10      216.93      6.14 o
   1   2  16        0.00        0.78      0.94 o
   2   2  16      143.94      128.81      4.96 o
   3   2  16        0.34       -0.67      0.97 o
   4   2  16      140.60      127.92      2.74 o
   5   2  16       14.85       19.10      2.11 o
   6   2  16        3.36        3.66      1.46 o
   7   2  16       90.57       83.79      2.57 o
  -9   3  16      305.67      405.70      3.78 o
  -8   3  16        5.83       12.65      1.27 o
  -7   3  16       54.36       67.66      2.59 o
  -6   3  16        0.26       -0.41      0.85 o
  -5   3  16      285.40      270.52      6.90 o
  -4   3  16       19.08       22.30      1.22 o
  -3   3  16     1817.75     1720.91     10.88 o
  -2   3  16       30.65       37.12      1.39 o
  -1   3  16       81.04       75.37      1.33 o
   0   3  16        0.12        2.87      0.85 o
   1   3  16       64.31       55.90      3.13 o
   2   3  16      203.02      169.98      6.01 o
   3   3  16      195.44      212.32      3.39 o
   4   3  16      237.58      241.04      4.70 o
   5   3  16       36.82       34.69      1.60 o
   6   3  16       37.84       47.86      2.29 o
   7   3  16      171.17      200.89      3.26 o
  -8   4  16       73.39       80.03      1.67 o
  -7   4  16       11.05       10.08      1.15 o
  -6   4  16        0.00        0.59      0.95 o
  -5   4  16        2.84        3.76      0.86 o
  -4   4  16      408.48      417.84      6.79 o
  -3   4  16        5.55        7.20      0.80 o
  -2   4  16        5.37        4.80      0.89 o
  -1   4  16        5.35        3.31      2.21 o
   0   4  16        2.10        3.06      0.77 o
   1   4  16       19.96       23.70      0.96 o
   2   4  16        4.89        4.05      1.12 o
   3   4  16        8.93       10.12      1.12 o
   4   4  16       44.40       49.32      1.62 o
   5   4  16       49.46       49.38      1.48 o
   6   4  16       41.76       48.70      1.75 o
  -6   5  16       19.16       18.56      1.20 o
  -5   5  16        2.91        1.83      1.12 o
  -4   5  16       17.78       16.43      1.32 o
  -3   5  16      451.72      473.13     10.23 o
  -2   5  16       29.57       27.04      2.08 o
  -1   5  16        1.62        1.13      1.13 o
   0   5  16       43.89       41.08      2.39 o
   1   5  16        0.33        1.16      1.51 o
   2   5  16       16.85       15.16      1.84 o
   3   5  16       19.25       20.10      1.83 o
   4   5  16       42.59       48.33      2.14 o
  -5   6  16       20.58       24.10      1.16 o
  -4   6  16       53.73       60.20      3.11 o
  -3   6  16       12.93       11.95      0.86 o
  -2   6  16        1.01        1.65      0.74 o
  -1   6  16        1.25        1.91      1.19 o
   0   6  16        4.50        4.11      0.70 o
   1   6  16        2.05        3.54      0.91 o
   2   6  16        3.04        2.53      0.85 o
   3   6  16        0.10        1.03      0.91 o
   4   6  16       67.38       75.50      1.80 o
  -2   7  16        0.33        0.62      0.90 o
  -1   7  16        6.07        8.72      0.97 o
   0   7  16        0.06        0.55      0.93 o
  -9   0  17        9.38       18.80      1.08 o
  -7   0  17      301.32      344.42      5.42 o
  -5   0  17      187.80      169.22      4.08 o
  -3   0  17       22.29       22.21      1.55 o
  -1   0  17       12.36       10.14      1.22 o
   1   0  17       12.41        9.13      1.61 o
   3   0  17        1.54       -1.61      1.61 o
   5   0  17        8.69        9.79      1.52 o
   7   0  17        1.36       -0.89      1.22 o
  -9   1  17        0.72        0.33      0.88 o
  -8   1  17        7.42        8.26      0.78 o
  -7   1  17      265.97      287.56      4.79 o
  -6   1  17       29.64       24.49      1.25 o
  -5   1  17        4.19        4.15      1.13 o
  -4   1  17      110.73      107.26      2.23 o
  -3   1  17      180.66      153.27      3.35 o
  -2   1  17        0.03        2.00      1.04 o
  -1   1  17      169.17      156.20     10.74 o
   0   1  17       20.58       18.31      1.89 o
   1   1  17     2498.04     2105.38     10.50 o
   2   1  17        1.86        2.72      1.16 o
   3   1  17        8.75       13.61      1.24 o
   4   1  17        0.08        0.09      1.31 o
   5   1  17        8.64       14.72      1.16 o
   6   1  17        0.60        0.57      0.97 o
   7   1  17      136.70      153.47      3.01 o
  -9   2  17       21.37       27.00      1.22 o
  -8   2  17       24.81       34.09      1.76 o
  -7   2  17      166.62      191.12      4.20 o
  -6   2  17        8.06        7.16      1.40 o
  -5   2  17       70.25       63.96      1.85 o
  -4   2  17        7.72        7.12      0.87 o
  -3   2  17       71.90       59.21      1.70 o
  -2   2  17      153.41      135.27      3.70 o
  -1   2  17        2.07        3.35      0.75 o
   0   2  17       90.72       87.58      2.24 o
   1   2  17       80.27       77.60      2.19 o
   2   2  17       10.74       13.73      1.05 o
   3   2  17        2.96        1.10      0.94 o
   4   2  17       49.59       46.87      2.68 o
   5   2  17       73.23       78.14      3.03 o
   6   2  17       35.49       29.65      2.01 o
   7   2  17      101.88       97.72      2.36 o
  -8   3  17       29.48       32.92      1.47 o
  -7   3  17       69.57       72.55      2.47 o
  -6   3  17        7.80        5.71      0.87 o
  -5   3  17       11.00       10.54      0.98 o
  -4   3  17        0.04        0.84      0.85 o
  -3   3  17      148.45      134.83      2.45 o
  -2   3  17      677.53      632.76     10.43 o
  -1   3  17       27.41       22.40      1.46 o
   0   3  17       11.79        8.62      0.86 o
   1   3  17      268.52      238.69      6.90 o
   2   3  17        1.52        2.38      1.13 o
   3   3  17       64.70       56.98      1.91 o
   4   3  17       29.73       29.93      1.45 o
   5   3  17        1.44        1.74      1.27 o
   6   3  17        1.56        0.14      1.11 o
  -7   4  17       23.89       32.90      1.44 o
  -6   4  17       53.86       64.20      2.16 o
  -5   4  17       58.27       64.31      1.93 o
  -4   4  17       36.65       37.44      1.24 o
  -3   4  17       80.67       84.94      1.62 o
  -2   4  17      109.24      100.91      2.98 o
  -1   4  17        1.85        2.39      0.76 o
   0   4  17       19.28       16.97      3.12 o
   1   4  17        6.57        6.34      0.90 o
   2   4  17       11.50       10.39      0.77 o
   3   4  17        4.20        3.17      1.02 o
   4   4  17        1.22        1.35      0.92 o
   5   4  17        6.95        7.35      1.19 o
  -6   5  17       10.28        8.82      0.93 o
  -5   5  17        6.51        5.56      0.95 o
  -4   5  17       18.26       19.54      1.90 o
  -3   5  17       99.56      111.78      3.82 o
  -2   5  17       89.88       93.28      4.69 o
  -1   5  17       11.11       16.47      0.85 o
   0   5  17      183.26      212.21      4.14 o
   1   5  17        3.63        5.83      1.41 o
   2   5  17       64.94       72.05      2.65 o
   3   5  17      139.93      155.01      3.43 o
   4   5  17       68.45       73.98      2.75 o
  -5   6  17        1.56        1.05      0.68 o
  -4   6  17        2.45        2.36      0.63 o
  -3   6  17       23.73       24.73      1.26 o
  -2   6  17        6.57        4.71      0.77 o
  -1   6  17       39.02       41.17      1.51 o
   0   6  17        0.79       -0.46      0.83 o
   1   6  17        0.10        1.11      1.81 o
   2   6  17        1.20        1.78      0.76 o
   3   6  17       13.43       15.80      1.00 o
  -8   0  18       19.65       21.59      1.31 o
  -6   0  18       13.74        5.65      1.25 o
  -4   0  18     1085.84      978.76      9.31 o
  -2   0  18      154.22      143.93      3.56 o
   0   0  18      131.03      130.52      4.01 o
   2   0  18      664.25      669.76      8.61 o
   4   0  18       28.99       19.27      1.90 o
   6   0  18       39.43       40.11      1.88 o
  -9   1  18        0.23        1.88      0.74 o
  -8   1  18      116.71      118.24      2.76 o
  -7   1  18       26.81       29.57      1.17 o
  -6   1  18      200.59      195.00     11.03 o
  -5   1  18        3.18        1.59      0.97 o
  -4   1  18       11.15        9.22      2.17 o
  -3   1  18       79.95       70.68      1.77 o
  -2   1  18      386.96      350.07      6.73 o
  -1   1  18      334.76      315.72      3.56 o
   0   1  18       18.09       14.76      2.49 o
   1   1  18      294.49      282.76      3.97 o
   2   1  18       29.42       34.45     10.27 o
   3   1  18        9.79       10.08      1.15 o
   4   1  18       17.17       16.41      1.21 o
   5   1  18       38.12       36.41      1.41 o
   6   1  18      188.46      228.00      4.03 o
  -8   2  18       37.81       57.54      1.94 o
  -7   2  18        0.50        0.20      1.10 o
  -6   2  18        7.45       10.14      1.41 o
  -5   2  18        8.32        7.08      0.94 o
  -4   2  18      153.84      138.55      2.55 o
  -3   2  18       74.62       69.58      1.81 o
  -2   2  18      586.20      528.61      4.51 o
  -1   2  18      357.19      345.84     20.11 o
   0   2  18        0.09       -0.65      0.94 o
   1   2  18        4.53        5.12      1.58 o
   2   2  18      252.95      245.54      5.24 o
   3   2  18        1.42       -1.21      1.60 o
   4   2  18        0.16        0.04      1.46 o
   5   2  18       20.50       29.46      2.04 o
   6   2  18        5.00        2.22      1.10 o
  -8   3  18       15.97       16.94      1.00 o
  -7   3  18       71.96       83.61      2.39 o
  -6   3  18        0.31       -0.92      1.11 o
  -5   3  18        1.60        1.39      0.81 o
  -4   3  18       30.31       30.61      1.30 o
  -3   3  18       12.19       10.43      2.23 o
  -2   3  18      103.92       92.42      1.96 o
  -1   3  18       60.01       54.75      1.54 o
   0   3  18        1.20        1.37      0.78 o
   1   3  18      198.44      195.91      2.88 o
   2   3  18       96.56       94.40      2.31 o
   3   3  18       62.94       63.42      1.91 o
   4   3  18       13.05       15.73      1.59 o
   5   3  18       15.40       13.73      1.47 o
   6   3  18       65.56       74.14      1.98 o
  -7   4  18        9.78       14.55      0.89 o
  -6   4  18       12.39       15.53      1.12 o
  -5   4  18        6.67        4.25      0.76 o
  -4   4  18       10.35        7.91      0.74 o
  -3   4  18      157.46      175.03      2.15 o
  -2   4  18      260.03      246.96      2.95 o
  -1   4  18      291.56      322.15      7.74 o
   0   4  18       65.68       64.97      3.81 o
   1   4  18       16.26       16.63      1.27 o
   2   4  18        1.93        3.40      0.67 o
   3   4  18       41.28       45.43      2.50 o
   4   4  18        2.35        2.91      1.30 o
   5   4  18       19.68       19.02      1.09 o
  -5   5  18       41.46       48.67      1.64 o
  -4   5  18        8.08        7.24      0.76 o
  -3   5  18       44.98       50.03      4.07 o
  -2   5  18      112.63      125.16      6.21 o
  -1   5  18        0.76        1.26      0.80 o
   0   5  18       60.96       64.64      1.71 o
   1   5  18       71.55       73.62      2.47 o
   2   5  18      158.42      178.05      3.51 o
   3   5  18       37.17       40.65      1.46 o
  -3   6  18       16.84       16.90      1.23 o
  -2   6  18       57.42       51.68      2.40 o
  -1   6  18        0.08        1.29      0.98 o
   0   6  18       26.20       21.57      1.36 o
   1   6  18       16.11       12.71      1.10 o
  -7   0  19      395.47      413.52      5.04 o
  -5   0  19       26.34       34.53      1.89 o
  -3   0  19      269.85      244.62      4.54 o
  -1   0  19       72.23       57.14      2.22 o
   1   0  19      139.36      150.27      4.23 o
   3   0  19        0.33        0.46      1.52 o
   5   0  19      216.68      239.97      4.21 o
  -8   1  19       56.55       63.35      1.81 o
  -7   1  19       87.62       94.53      2.47 o
  -6   1  19       11.69        9.62      0.92 o
  -5   1  19        0.32       -1.11      1.18 o
  -4   1  19        4.67        3.08      1.20 o
  -3   1  19      173.01      154.04      7.78 o
  -2   1  19        8.76        9.06      0.92 o
  -1   1  19      219.44      222.65      4.01 o
   0   1  19       20.44       23.85      1.01 o
   1   1  19      819.06      793.68     48.60 o
   2   1  19       37.83       33.54      1.62 o
   3   1  19        7.93        7.90      1.09 o
   4   1  19        0.00        0.58      1.00 o
   5   1  19        7.17       11.53      0.99 o
   6   1  19       22.04       27.08      1.41 o
  -8   2  19       68.61       90.41      2.01 o
  -7   2  19      265.06      333.72      4.64 o
  -6   2  19        4.55        4.48      1.21 o
  -5   2  19      132.86      135.95      3.53 o
  -4   2  19       63.49       58.95      2.53 o
  -3   2  19       12.64       12.71      3.31 o
  -2   2  19        0.60        1.01      0.84 o
  -1   2  19      198.05      181.53      3.96 o
   0   2  19       53.96       51.33      2.27 o
   1   2  19      132.85      144.78      4.07 o
   2   2  19       67.61       61.37      2.83 o
   3   2  19        6.19        7.32      1.62 o
   4   2  19        2.03        2.81      1.40 o
   5   2  19      126.15      135.70      3.22 o
   6   2  19        0.11        0.34      0.99 o
  -7   3  19        8.80        9.23      1.00 o
  -6   3  19       11.94       11.44      1.19 o
  -5   3  19       84.85       86.09      2.65 o
  -4   3  19        2.67        2.37      0.79 o
  -3   3  19      147.16      137.03      2.31 o
  -2   3  19        4.94        3.47      1.42 o
  -1   3  19      155.30      153.89      3.48 o
   0   3  19       48.33       42.87      1.92 o
   1   3  19      380.08      349.76     11.66 o
   2   3  19        0.45        0.03      0.75 o
   3   3  19       52.09       56.94      2.34 o
   4   3  19        0.08       -1.10      1.22 o
   5   3  19        0.36        1.32      0.55 o
  -6   4  19        6.32        8.11      0.91 o
  -5   4  19       40.64       39.65      1.15 o
  -4   4  19        3.73        4.58      0.72 o
  -3   4  19      131.19      125.17      1.70 o
  -2   4  19      156.13      175.12      3.83 o
  -1   4  19       23.85       20.61      1.33 o
   0   4  19       22.20       17.04      1.22 o
   1   4  19        1.44        0.25      0.73 o
   2   4  19       11.48       10.20      0.87 o
   3   4  19       23.76       23.27      2.29 o
   4   4  19        0.26        0.96      1.23 o
  -4   5  19        5.48        4.40      0.81 o
  -3   5  19       84.95       88.33      7.13 o
  -2   5  19        0.04        0.17      0.72 o
  -1   5  19        4.95        3.62      1.13 o
   0   5  19       29.06       25.34      1.64 o
   1   5  19        5.44        8.46      1.16 o
   2   5  19        0.64        1.07      1.03 o
  -1   6  19        0.02       -0.41      0.86 o
  -6   0  20        1.69        1.95      1.05 o
  -4   0  20       10.51       12.03      1.23 o
  -2   0  20       54.67       48.98      2.10 o
   0   0  20        9.99       14.19      1.30 o
   2   0  20       65.43       58.10      2.67 o
   4   0  20        6.54        9.29      1.44 o
  -7   1  20       48.04       57.30      1.92 o
  -6   1  20       36.64       32.98      1.31 o
  -5   1  20        4.24        3.66      0.87 o
  -4   1  20      335.71      335.51     15.04 o
  -3   1  20        0.80        0.00      0.85 o
  -2   1  20        0.14       -0.82      0.82 o
  -1   1  20       16.91       19.45      4.10 o
   0   1  20      321.89      295.71      8.26 o
   1   1  20        0.80        1.79      0.69 o
   2   1  20        0.99        1.99      0.91 o
   3   1  20        0.83       -0.13      1.43 o
   4   1  20        0.15       -0.42      1.29 o
   5   1  20        6.00        5.82      1.15 o
  -7   2  20        3.93        3.68      0.88 o
  -6   2  20       16.04       19.92      1.41 o
  -5   2  20       33.17       37.77      1.96 o
  -4   2  20       21.82       20.42      1.63 o
  -3   2  20        9.43       15.14      1.42 o
  -2   2  20       36.52       39.00      2.04 o
  -1   2  20       25.01       21.37      1.68 o
   0   2  20       98.72       82.41      2.63 o
   1   2  20        0.85        0.75      0.80 o
   2   2  20        1.34        2.41      0.79 o
   3   2  20        6.06        5.43      1.42 o
   4   2  20       16.42       19.01      1.60 o
   5   2  20        1.04        1.34      1.07 o
  -7   3  20      248.79      342.19      3.32 o
  -6   3  20       26.55       27.73      1.40 o
  -5   3  20        0.02        0.14      0.97 o
  -4   3  20       16.26       12.81      1.24 o
  -3   3  20       74.32       82.01      3.23 o
  -2   3  20       91.46       94.53      2.74 o
  -1   3  20       73.09       71.75      2.39 o
   0   3  20      108.48       91.99      2.59 o
   1   3  20       10.11        8.67      1.00 o
   2   3  20       95.07       90.37      6.44 o
   3   3  20        1.45        0.94      0.62 o
   4   3  20       11.86       10.72      0.64 o
  -5   4  20      116.11      138.99      2.34 o
  -4   4  20        0.50       -0.11      0.92 o
  -3   4  20        0.71        1.70      0.60 o
  -2   4  20       65.07       69.09      1.50 o
  -1   4  20      127.56      110.01      2.42 o
   0   4  20       42.67       43.05      1.52 o
   1   4  20       10.07        8.39      0.81 o
   2   4  20        1.21        0.69      0.73 o
   3   4  20        8.70        7.01      0.69 o
  -2   5  20      109.48      128.95      2.49 o
  -1   5  20       15.94       16.30      1.24 o
   0   5  20       50.85       50.97      1.80 o
   1   5  20        5.45        2.49      0.92 o
  -5   0  21        0.96        2.00      1.04 o
  -3   0  21      162.45      161.96      3.46 o
  -1   0  21        0.63       -0.35      1.09 o
   1   0  21      173.10      196.81      3.62 o
   3   0  21        3.01        3.23      0.87 o
  -7   1  21       15.47       23.74      1.12 o
  -6   1  21        0.10       -0.98      0.98 o
  -5   1  21       35.60       31.47      1.66 o
  -4   1  21       31.63       38.81      1.22 o
  -3   1  21      104.91      106.95      3.83 o
  -2   1  21        7.21        4.55      1.68 o
  -1   1  21      209.20      218.73      9.19 o
   0   1  21      150.01      155.32      4.22 o
   1   1  21       17.51       15.62      1.01 o
   2   1  21        1.29        1.15      0.67 o
   3   1  21       80.89       74.93      1.70 o
   4   1  21        0.05       -0.54      0.60 o
  -7   2  21       60.80       80.91      1.71 o
  -6   2  21        0.13        1.08      0.88 o
  -5   2  21        0.13        0.24      0.95 o
  -4   2  21       21.24       19.00      1.42 o
  -3   2  21      131.01      118.28      3.07 o
  -2   2  21       45.28       44.45      2.01 o
  -1   2  21       10.09       12.02      1.33 o
   0   2  21      137.81      138.45      3.13 o
   1   2  21        4.85        4.68      0.95 o
   2   2  21      110.55      100.31      2.42 o
   3   2  21       25.88       24.48      1.33 o
   4   2  21        0.17        0.64      0.61 o
  -6   3  21       10.31       13.73      0.91 o
  -5   3  21       40.90       47.24      1.65 o
  -4   3  21       27.78       33.55      1.57 o
  -3   3  21        1.31        1.08      0.93 o
  -2   3  21      295.87      285.61      4.19 o
  -1   3  21      227.37      212.42      3.57 o
   0   3  21      874.06      807.57      6.61 o
   1   3  21      151.68      140.77      2.68 o
   2   3  21        3.76        3.88      0.72 o
   3   3  21        0.22        0.55      0.62 o
  -4   4  21        0.00       -0.50      0.83 o
  -3   4  21        4.66        6.51      0.85 o
  -2   4  21        9.17        9.71      0.94 o
  -1   4  21      169.86      164.80      9.24 o
   0   4  21        0.84        1.98      0.76 o
   1   4  21       82.82       75.43      1.54 o
  -6   0  22        2.52        1.93      0.95 o
  -4   0  22       18.11       15.10      1.17 o
  -2   0  22       58.43       58.29      1.95 o
   0   0  22       75.76       84.59      2.32 o
   2   0  22        0.13        0.15      0.85 o
  -6   1  22        5.52        4.34      0.86 o
  -5   1  22        3.44        6.19      0.91 o
  -4   1  22       39.37       33.57      1.61 o
  -3   1  22       79.95       83.85      2.44 o
  -2   1  22        7.45       10.04      1.42 o
  -1   1  22      138.04      150.24      7.07 o
   0   1  22       49.01       55.33      1.31 o
   1   1  22      134.68      148.86      6.34 o
   2   1  22        6.46        9.32      0.96 o
   3   1  22       67.46       67.00      1.69 o
   4   1  22       31.03       27.16      0.91 o
  -6   2  22        8.82       11.23      0.87 o
  -5   2  22        1.10        1.06      0.84 o
  -4   2  22       26.35       22.58      1.31 o
  -3   2  22       15.60       10.18      1.12 o
  -2   2  22       25.86       24.98      1.44 o
  -1   2  22      193.63      187.81      3.39 o
   0   2  22      113.31      117.35      2.67 o
   1   2  22      130.68      133.40      2.64 o
   2   2  22       17.32       14.08      1.00 o
   3   2  22        0.40        1.03      0.62 o
  -5   3  22       25.45       32.18      1.15 o
  -4   3  22       13.45       12.69      0.92 o
  -3   3  22       27.04       26.31      1.30 o
  -2   3  22       41.08       40.61      1.04 o
  -1   3  22        1.29        0.80      0.82 o
   0   3  22       22.85       21.03      1.13 o
   1   3  22       12.83       16.11      0.90 o
   2   3  22        0.01       -0.55      0.62 o
  -1   4  22      102.51      105.60      2.03 o
   0   4  22        1.97        1.30      0.94 o
  -3   0  23        0.39        2.06      0.98 o
  -1   0  23       13.20       18.86      1.11 o
   1   0  23       68.88       70.67      1.76 o
  -5   1  23        9.68       14.33      0.89 o
  -4   1  23        1.85        3.46      0.87 o
  -3   1  23       41.04       42.06      1.61 o
  -2   1  23       59.31       71.91      2.09 o
  -1   1  23       10.75       10.84      1.01 o
   0   1  23       30.23       29.56      1.38 o
   1   1  23        0.17        0.99      0.79 o
   2   1  23       14.02       12.74      0.84 o
  -4   2  23        0.89        1.03      0.82 o
  -3   2  23        8.16        7.64      0.86 o
  -2   2  23       60.76       57.85      1.79 o
  -1   2  23       21.54       27.06      1.28 o
   0   2  23       11.17       12.27      0.97 o
   1   2  23       12.61        8.23      0.78 o
   2   2  23        6.96        5.82      0.59 o
  -3   3  23        5.52        6.95      0.72 o
  -2   3  23       75.60       85.48      1.80 o
  -1   3  23       50.17       50.38      1.43 o
   0   3  23        8.78       13.22      0.60 o
  -2   0  24      105.21      129.71      2.08 o
  -3   1  24        2.79        2.97      0.79 o
  -2   1  24       49.69       55.24      1.53 o
  -1   1  24       22.72       28.77      1.16 o
   0   1  24       53.24       66.63      1.56 o
  -2   2  24       10.48        9.04      0.74 o
  -1   2  24        5.45        6.54      0.69 o
   0   2  24      245.32      258.79      2.77 o
 
